# Supplementary material for: Crystal structure and Hirshfeld surface analysis of di­aqua­bis­(isonicotinamide-κN)bis­(2,4,6-tri­methyl­benzoato-κO 1)nickel(II) dihydrate
Source: Acta Crystallogr E Crystallogr Commun. 2017 Jul 21;73(Pt 8):1237–41. doi: 10.1107/S205698901701060X (PMC5598856; doi:10.1107/S205698901701060X)
Supplement: Supplementary file 1 [file e-73-01237-sup1.cif]

##############################################################################
#                                                                            #
# This CIF contains the data in a paper accepted for publication in          #
# Acta Crystallographica Section E. It conforms to the requirements of       #
# Notes for Authors for Acta Crystallographica Section E, and has been       #
# peer reviewed under the auspices of the IUCr Commission on Journals.       #
#                                                                            #
# Full details of the Crystallographic Information File format               #
# are given in the paper "The Crystallographic Information File (CIF):       #
# a New Standard Archive File for Crystallography" by S. R. Hall, F. H.      #
# Allen and I. D. Brown [Acta Cryst. (1991), A47, 655-685].                  #
#                                                                            #
# The current version of the core CIF dictionary is obtainable from          #
# ftp://ftp.iucr.org/pub/cif_core.dic.                                       #
#                                                                            #
# Software is freely available for graphical display of the structure(s)     #
# in this CIF. For information consult the CIF software page                 #
# http://www.iucr.org/resources/cif/software.                                #
#                                                                            #
# This file may be used for bona fide research purposes within the           #
# scientific community so long as proper attribution is given to the journal # 
# article from which it was obtained.                                        #
#                                                                            #
##############################################################################
data_I
_database_code_depnum_ccdc_archive 'CCDC 1562879'
_audit_creation_method     SHELXL-97
_chemical_name_systematic
;\
Diaquabis(isonicotinamide-\k<i>N</i>)bis(2,4,6-trimethylbenzoato-\
\k<i>O</i>^1^)nickel(II) dihydrate
;
_chemical_name_common     ?
_chemical_formula_moiety     'C32 H38 N4 Ni O8, 2(H2 O)'
_chemical_formula_sum     'C32 H42 N4 Ni O10'
_chemical_formula_iupac     '[Ni (C10 H11 O2)2 (C6 H6 N2 O)2 (H2 O)2], 2H2 O'
_chemical_formula_weight     701.41
_chemical_melting_point     ?
_symmetry_cell_setting     monoclinic
_space_group_name_H-M_alt     'P 21/c'
_space_group_name_Hall     '-P 2ybc'
loop_
    _symmetry_equiv_pos_as_xyz
    'x, y, z'
    '-x, y+1/2, -z+1/2'
    '-x, -y, -z'
    'x, -y-1/2, z-1/2'
_cell_length_a     14.0222(3)
_cell_length_b     9.8275(2)
_cell_length_c     13.0229(3)
_cell_angle_alpha     90.00
_cell_angle_beta     105.645(3)
_cell_angle_gamma     90.00
_cell_volume     1728.11(6)
_cell_formula_units_Z     2
_cell_measurement_reflns_used     9322
_cell_measurement_theta_min     2.56
_cell_measurement_theta_max     28.30
_cell_measurement_temperature     296(2)
_exptl_crystal_description     block
_exptl_crystal_colour     'translucent light blue'
_exptl_crystal_size_max     0.45
_exptl_crystal_size_mid     0.30
_exptl_crystal_size_min     0.28
_exptl_crystal_density_diffrn     1.348
_exptl_crystal_density_meas     ?
_exptl_crystal_density_method     'not measured'
_exptl_crystal_F_000     740
_exptl_absorpt_coefficient_mu     0.621
_exptl_absorpt_correction_type     multi-scan
_exptl_absorpt_process_details
;
(<i>SADABS</i>; Bruker, 2012)
;
_exptl_absorpt_correction_T_min     0.7674
_exptl_absorpt_correction_T_max     0.8453
_exptl_special_details     ?
_diffrn_ambient_temperature     296(2)
_diffrn_radiation_type     MoK\a
_diffrn_radiation_wavelength     0.71073
_diffrn_radiation_source     'fine-focus sealed tube'
_diffrn_radiation_monochromator     graphite
_diffrn_measurement_device_type     'Bruker SMART BREEZE CCD'
_diffrn_measurement_method     '\f and \w scans'
_diffrn_detector_area_resol_mean     ?
_diffrn_reflns_number     36737
_diffrn_reflns_av_R_equivalents     0.0238
_diffrn_reflns_av_sigmaI/netI     0.0137
_diffrn_reflns_theta_min     1.51
_diffrn_reflns_theta_max     28.30
_diffrn_reflns_theta_full     28.30
_diffrn_measured_fraction_theta_max     0.998
_diffrn_measured_fraction_theta_full     0.998
_diffrn_reflns_limit_h_min     -18
_diffrn_reflns_limit_h_max     18
_diffrn_reflns_limit_k_min     -13
_diffrn_reflns_limit_k_max     12
_diffrn_reflns_limit_l_min     -17
_diffrn_reflns_limit_l_max     17
_diffrn_standards_number     ?
_diffrn_standards_interval_count     ?
_diffrn_standards_interval_time     ?
_diffrn_standards_decay_%     ?
_refine_special_details
;
 Refinement of F^2^ against ALL reflections.  The weighted R-factor wR and
 goodness of fit S are based on F^2^, conventional R-factors R are based
 on F, with F set to zero for negative F^2^. The threshold expression of
 F^2^ > 2sigma(F^2^) is used only for calculating R-factors(gt) etc. and is
 not relevant to the choice of reflections for refinement.  R-factors based
 on F^2^ are statistically about twice as large as those based on F, and R-
 factors based on ALL data will be even larger.
;
_reflns_number_total     4290
_reflns_number_gt     3618
_reflns_threshold_expression     I>2\s(I)
_refine_ls_structure_factor_coef     Fsqd
_refine_ls_matrix_type     full
_refine_ls_R_factor_all     0.0484
_refine_ls_R_factor_gt     0.0379
_refine_ls_wR_factor_gt     0.0925
_refine_ls_wR_factor_ref     0.1034
_refine_ls_goodness_of_fit_ref     1.056
_refine_ls_restrained_S_all     1.056
_refine_ls_number_reflns     4290
_refine_ls_number_parameters     241
_refine_ls_number_restraints     0
_refine_ls_hydrogen_treatment     mixed
_refine_ls_weighting_scheme     calc
_refine_ls_weighting_details
         'calc w=1/[\s^2^(Fo^2^)+(0.0463P)^2^+1.1666P] where P=(Fo^2^+2Fc^2^)/3'
_atom_sites_solution_hydrogens     geom
_atom_sites_solution_primary     direct
_atom_sites_solution_secondary     difmap
_refine_ls_shift/su_max     0.000
_refine_ls_shift/su_mean     0.000
_refine_diff_density_max     0.571
_refine_diff_density_min     -0.424
_refine_ls_extinction_method     none
_refine_ls_extinction_coef     ?
loop_
    _atom_type_symbol
    _atom_type_description
    _atom_type_scat_dispersion_real
    _atom_type_scat_dispersion_imag
    _atom_type_scat_source
    'C' 'C' 0.0033 0.0016
                         'International Tables Vol C Tables 4.2.6.8 and 6.1.1.4'
    'H' 'H' 0.0000 0.0000
                         'International Tables Vol C Tables 4.2.6.8 and 6.1.1.4'
    'N' 'N' 0.0061 0.0033
                         'International Tables Vol C Tables 4.2.6.8 and 6.1.1.4'
    'O' 'O' 0.0106 0.0060
                         'International Tables Vol C Tables 4.2.6.8 and 6.1.1.4'
    'Ni' 'Ni' 0.3393 1.1124
                         'International Tables Vol C Tables 4.2.6.8 and 6.1.1.4'
_computing_data_collection
;
<i>APEX2</i> (Bruker, 2012)
;
_computing_cell_refinement
;
<i>SAINT</i> (Bruker, 2012)
;
_computing_data_reduction
;
<i>SAINT</i> (Bruker, 2012)
;
_computing_structure_solution
;
<i>SHELXS97</i> (Sheldrick, 2008)
;
_computing_structure_refinement
;
<i>SHELXL97</i> (Sheldrick, 2008)
;
_computing_molecular_graphics
;
<i>ORTEP-3 for Windows</i> (Farrugia, 2012)
;
_computing_publication_material
;
WinGX (Farrugia, 2012) and PLATON (Spek, 2009)
;
loop_
    _atom_site_type_symbol
    _atom_site_label
    _atom_site_fract_x
    _atom_site_fract_y
    _atom_site_fract_z
    _atom_site_U_iso_or_equiv
    _atom_site_adp_type
    _atom_site_calc_flag
    _atom_site_refinement_flags
    _atom_site_occupancy
    _atom_site_symmetry_multiplicity
    _atom_site_disorder_assembly
    _atom_site_disorder_group
    Ni Ni1 0.5000 0.0000 0.5000 0.02665(10) Uani d S 1 2 . .
    O O1 0.40085(14) 0.2668(2) 0.58794(12) 0.0658(5) Uani d . 1 1 . .
    O O2 0.40320(9) 0.15459(13) 0.44114(9) 0.0320(3) Uani d . 1 1 . .
    O O3 0.95561(10) 0.34236(17) 0.54825(15) 0.0584(4) Uani d . 1 1 . .
    O O4 0.51379(13) 0.0578(2) 0.65335(12) 0.0498(4) Uani d . 1 1 . .
    H H41 0.557(2) 0.035(3) 0.701(2) 0.054(8) Uiso d . 1 1 . .
    H H42 0.490(2) 0.133(3) 0.653(2) 0.073(10) Uiso d . 1 1 . .
    O O5 0.32828(12) 0.41847(15) 0.71977(12) 0.0435(3) Uani d . 1 1 . .
    H H51 0.337(2) 0.371(3) 0.772(2) 0.062(8) Uiso d . 1 1 . .
    H H52 0.349(2) 0.371(3) 0.676(2) 0.066(8) Uiso d . 1 1 . .
    N N1 0.62368(11) 0.12585(16) 0.49343(12) 0.0332(3) Uani d . 1 1 . .
    N N2 0.86640(15) 0.4682(2) 0.41092(17) 0.0486(4) Uani d . 1 1 . .
    H H21 0.810(2) 0.497(2) 0.378(2) 0.043(7) Uiso d . 1 1 . .
    H H22 0.915(2) 0.520(3) 0.420(2) 0.054(7) Uiso d . 1 1 . .
    C C1 0.36860(13) 0.24339(18) 0.49098(14) 0.0323(4) Uani d . 1 1 . .
    C C2 0.28216(13) 0.32228(18) 0.42324(14) 0.0335(4) Uani d . 1 1 . .
    C C3 0.18589(14) 0.2849(2) 0.42355(17) 0.0411(4) Uani d . 1 1 . .
    C C4 0.10724(16) 0.3481(2) 0.3512(2) 0.0538(6) Uani d . 1 1 . .
    H H4 0.0429 0.3240 0.3504 0.065 Uiso calc R 1 1 . .
    C C5 0.12132(18) 0.4452(3) 0.2806(2) 0.0576(6) Uani d . 1 1 . .
    C C6 0.2168(2) 0.4839(2) 0.28483(19) 0.0534(6) Uani d . 1 1 . .
    H H6 0.2268 0.5519 0.2392 0.064 Uiso calc R 1 1 . .
    C C7 0.29841(15) 0.4242(2) 0.35545(16) 0.0422(4) Uani d . 1 1 . .
    C C8 0.16723(18) 0.1801(3) 0.5003(2) 0.0594(6) Uani d . 1 1 . .
    H H8A 0.2090 0.1984 0.5705 0.089 Uiso calc R 1 1 . .
    H H8B 0.1817 0.0912 0.4780 0.089 Uiso calc R 1 1 . .
    H H8C 0.0991 0.1841 0.5013 0.089 Uiso calc R 1 1 . .
    C C9 0.0339(3) 0.5094(4) 0.2002(3) 0.0906(12) Uani d . 1 1 . .
    H H9A 0.0563 0.5862 0.1675 0.136 Uiso calc R 1 1 . .
    H H9B -0.0142 0.5388 0.2358 0.136 Uiso calc R 1 1 . .
    H H9C 0.0044 0.4438 0.1464 0.136 Uiso calc R 1 1 . .
    C C10 0.4011(2) 0.4727(3) 0.3593(2) 0.0700(8) Uani d . 1 1 . .
    H H10A 0.4484 0.4047 0.3928 0.105 Uiso calc R 1 1 . .
    H H10B 0.4146 0.5557 0.3996 0.105 Uiso calc R 1 1 . .
    H H10C 0.4057 0.4887 0.2881 0.105 Uiso calc R 1 1 . .
    C C11 0.62245(14) 0.2010(2) 0.40774(16) 0.0406(4) Uani d . 1 1 . .
    H H11 0.5659 0.1991 0.3505 0.049 Uiso calc R 1 1 . .
    C C12 0.70084(14) 0.2816(2) 0.39966(17) 0.0430(4) Uani d . 1 1 . .
    H H12 0.6966 0.3317 0.3380 0.052 Uiso calc R 1 1 . .
    C C13 0.78570(13) 0.28715(19) 0.48380(16) 0.0358(4) Uani d . 1 1 . .
    C C14 0.78705(14) 0.2095(2) 0.57270(17) 0.0445(5) Uani d . 1 1 . .
    H H14 0.8426 0.2098 0.6310 0.053 Uiso calc R 1 1 . .
    C C15 0.70590(14) 0.1317(2) 0.57467(16) 0.0431(4) Uani d . 1 1 . .
    H H15 0.7083 0.0807 0.6354 0.052 Uiso calc R 1 1 . .
    C C16 0.87691(14) 0.3701(2) 0.48379(18) 0.0418(4) Uani d . 1 1 . .
loop_
    _atom_site_aniso_label
    _atom_site_aniso_U_11
    _atom_site_aniso_U_22
    _atom_site_aniso_U_33
    _atom_site_aniso_U_12
    _atom_site_aniso_U_13
    _atom_site_aniso_U_23
    Ni1 0.02458(15) 0.03057(17) 0.02553(15) 0.00352(11) 0.00801(11) 0.00199(11)
    O1 0.0765(11) 0.0751(12) 0.0351(7) 0.0410(10) -0.0032(7) -0.0140(8)
    O2 0.0322(6) 0.0340(6) 0.0301(6) 0.0082(5) 0.0092(5) 0.0018(5)
    O3 0.0294(7) 0.0551(10) 0.0858(12) -0.0053(6) 0.0070(7) 0.0178(9)
    O4 0.0576(10) 0.0612(11) 0.0275(7) 0.0245(8) 0.0059(6) -0.0006(7)
    O5 0.0552(9) 0.0393(8) 0.0330(7) 0.0042(6) 0.0067(6) -0.0031(6)
    N1 0.0285(7) 0.0329(8) 0.0388(8) -0.0003(6) 0.0105(6) 0.0041(6)
    N2 0.0338(9) 0.0453(10) 0.0666(12) -0.0084(8) 0.0135(8) 0.0108(9)
    C1 0.0318(8) 0.0314(8) 0.0334(8) 0.0046(7) 0.0085(7) -0.0008(7)
    C2 0.0341(9) 0.0327(9) 0.0328(8) 0.0089(7) 0.0073(7) -0.0035(7)
    C3 0.0358(9) 0.0368(10) 0.0482(11) 0.0035(8) 0.0067(8) -0.0054(8)
    C4 0.0344(10) 0.0508(13) 0.0680(14) 0.0070(9) -0.0001(9) -0.0077(11)
    C5 0.0528(13) 0.0517(13) 0.0558(13) 0.0194(11) -0.0068(10) -0.0016(11)
    C6 0.0654(15) 0.0480(13) 0.0434(11) 0.0162(10) 0.0087(10) 0.0085(9)
    C7 0.0453(11) 0.0434(11) 0.0391(10) 0.0097(9) 0.0134(8) 0.0032(8)
    C8 0.0480(13) 0.0516(14) 0.0794(17) -0.0059(10) 0.0186(12) 0.0066(12)
    C9 0.0697(19) 0.093(3) 0.085(2) 0.0307(17) -0.0198(17) 0.0133(18)
    C10 0.0578(15) 0.0815(19) 0.0781(19) 0.0036(13) 0.0313(14) 0.0291(15)
    C11 0.0306(9) 0.0450(11) 0.0426(10) -0.0028(8) 0.0038(7) 0.0100(8)
    C12 0.0373(10) 0.0421(11) 0.0480(11) -0.0047(8) 0.0090(8) 0.0142(9)
    C13 0.0288(8) 0.0304(9) 0.0497(10) -0.0006(7) 0.0132(7) 0.0020(8)
    C14 0.0323(9) 0.0494(12) 0.0471(11) -0.0063(8) 0.0025(8) 0.0087(9)
    C15 0.0362(9) 0.0495(11) 0.0413(10) -0.0058(8) 0.0063(8) 0.0110(9)
    C16 0.0308(9) 0.0366(10) 0.0602(12) -0.0033(7) 0.0161(8) 0.0015(9)
_geom_special_details
;
 All esds (except the esd in the dihedral angle between two l.s. planes)
 are estimated using the full covariance matrix.  The cell esds are taken
 into account individually in the estimation of esds in distances, angles
 and torsion angles; correlations between esds in cell parameters are only
 used when they are defined by crystal symmetry.  An approximate (isotropic)
 treatment of cell esds is used for estimating esds involving l.s. planes.
;
loop_
    _geom_bond_atom_site_label_1
    _geom_bond_atom_site_label_2
    _geom_bond_site_symmetry_2
    _geom_bond_distance
    _geom_bond_publ_flag
    Ni1 O2 . 2.0438(12) ?
    Ni1 O2 3_656 2.0438(12) ?
    Ni1 O4 . 2.0346(14) ?
    Ni1 O4 3_656 2.0346(14) ?
    Ni1 N1 . 2.1506(15) ?
    Ni1 N1 3_656 2.1506(15) ?
    O1 C1 . 1.242(2) ?
    O2 C1 . 1.260(2) ?
    O3 C16 . 1.224(2) ?
    O4 H41 . 0.78(3) ?
    O4 H42 . 0.81(3) ?
    O5 H51 . 0.81(3) ?
    O5 H52 . 0.84(3) ?
    N1 C11 . 1.334(2) ?
    N1 C15 . 1.339(2) ?
    N2 C16 . 1.333(3) ?
    N2 H21 . 0.84(3) ?
    N2 H22 . 0.84(3) ?
    C1 C2 . 1.507(2) ?
    C2 C3 . 1.400(3) ?
    C2 C7 . 1.394(3) ?
    C3 C4 . 1.389(3) ?
    C3 C8 . 1.506(3) ?
    C4 C5 . 1.375(4) ?
    C4 H4 . 0.9300 ?
    C5 C6 . 1.379(4) ?
    C5 C9 . 1.518(3) ?
    C6 H6 . 0.9300 ?
    C7 C6 . 1.390(3) ?
    C7 C10 . 1.504(3) ?
    C8 H8A . 0.9600 ?
    C8 H8B . 0.9600 ?
    C8 H8C . 0.9600 ?
    C9 H9A . 0.9600 ?
    C9 H9B . 0.9600 ?
    C9 H9C . 0.9600 ?
    C10 H10A . 0.9600 ?
    C10 H10B . 0.9600 ?
    C10 H10C . 0.9600 ?
    C11 C12 . 1.381(3) ?
    C11 H11 . 0.9300 ?
    C12 H12 . 0.9300 ?
    C13 C12 . 1.384(3) ?
    C13 C14 . 1.382(3) ?
    C13 C16 . 1.517(2) ?
    C14 H14 . 0.9300 ?
    C15 C14 . 1.377(3) ?
    C15 H15 . 0.9300 ?
loop_
    _geom_angle_atom_site_label_1
    _geom_angle_atom_site_label_2
    _geom_angle_atom_site_label_3
    _geom_angle_site_symmetry_1
    _geom_angle_site_symmetry_3
    _geom_angle
    _geom_angle_publ_flag
    O2 Ni1 O2 3_656 . 180.0 ?
    O2 Ni1 N1 . . 91.07(5) ?
    O2 Ni1 N1 3_656 . 88.93(5) ?
    O2 Ni1 N1 . 3_656 88.93(5) ?
    O2 Ni1 N1 3_656 3_656 91.07(5) ?
    O4 Ni1 O2 . . 92.21(6) ?
    O4 Ni1 O2 3_656 . 87.79(6) ?
    O4 Ni1 O2 . 3_656 87.79(6) ?
    O4 Ni1 O2 3_656 3_656 92.21(6) ?
    O4 Ni1 O4 . 3_656 180.0 ?
    O4 Ni1 N1 . . 90.82(7) ?
    O4 Ni1 N1 3_656 . 89.18(7) ?
    O4 Ni1 N1 . 3_656 89.18(7) ?
    O4 Ni1 N1 3_656 3_656 90.82(7) ?
    N1 Ni1 N1 . 3_656 180.0 ?
    C1 O2 Ni1 . . 129.09(11) ?
    Ni1 O4 H41 . . 123(2) ?
    Ni1 O4 H42 . . 109(2) ?
    H41 O4 H42 . . 120(3) ?
    H52 O5 H51 . . 104(3) ?
    C11 N1 Ni1 . . 121.52(12) ?
    C11 N1 C15 . . 116.82(16) ?
    C15 N1 Ni1 . . 121.66(12) ?
    C16 N2 H21 . . 121.3(17) ?
    C16 N2 H22 . . 114.1(19) ?
    H21 N2 H22 . . 119(2) ?
    O1 C1 O2 . . 124.52(17) ?
    O1 C1 C2 . . 120.95(16) ?
    O2 C1 C2 . . 114.53(15) ?
    C3 C2 C1 . . 119.14(17) ?
    C7 C2 C1 . . 119.82(17) ?
    C7 C2 C3 . . 120.86(17) ?
    C2 C3 C8 . . 121.44(18) ?
    C4 C3 C2 . . 118.0(2) ?
    C4 C3 C8 . . 120.5(2) ?
    C3 C4 H4 . . 118.9 ?
    C5 C4 C3 . . 122.2(2) ?
    C5 C4 H4 . . 118.9 ?
    C4 C5 C6 . . 118.6(2) ?
    C4 C5 C9 . . 121.0(3) ?
    C6 C5 C9 . . 120.5(3) ?
    C5 C6 C7 . . 121.8(2) ?
    C5 C6 H6 . . 119.1 ?
    C7 C6 H6 . . 119.1 ?
    C2 C7 C10 . . 121.65(19) ?
    C6 C7 C2 . . 118.4(2) ?
    C6 C7 C10 . . 119.9(2) ?
    C3 C8 H8A . . 109.5 ?
    C3 C8 H8B . . 109.5 ?
    C3 C8 H8C . . 109.5 ?
    H8A C8 H8B . . 109.5 ?
    H8A C8 H8C . . 109.5 ?
    H8B C8 H8C . . 109.5 ?
    C5 C9 H9A . . 109.5 ?
    C5 C9 H9B . . 109.5 ?
    C5 C9 H9C . . 109.5 ?
    H9A C9 H9B . . 109.5 ?
    H9A C9 H9C . . 109.5 ?
    H9B C9 H9C . . 109.5 ?
    C7 C10 H10A . . 109.5 ?
    C7 C10 H10B . . 109.5 ?
    C7 C10 H10C . . 109.5 ?
    H10A C10 H10B . . 109.5 ?
    H10A C10 H10C . . 109.5 ?
    H10B C10 H10C . . 109.5 ?
    N1 C11 C12 . . 123.34(18) ?
    N1 C11 H11 . . 118.3 ?
    C12 C11 H11 . . 118.3 ?
    C11 C12 C13 . . 119.62(18) ?
    C11 C12 H12 . . 120.2 ?
    C13 C12 H12 . . 120.2 ?
    C12 C13 C16 . . 124.47(18) ?
    C14 C13 C12 . . 117.11(17) ?
    C14 C13 C16 . . 118.41(17) ?
    C13 C14 H14 . . 120.1 ?
    C15 C14 C13 . . 119.83(18) ?
    C15 C14 H14 . . 120.1 ?
    N1 C15 C14 . . 123.28(18) ?
    N1 C15 H15 . . 118.4 ?
    C14 C15 H15 . . 118.4 ?
    O3 C16 N2 . . 123.77(19) ?
    O3 C16 C13 . . 118.98(18) ?
    N2 C16 C13 . . 117.23(18) ?
loop_
    _geom_torsion_atom_site_label_1
    _geom_torsion_atom_site_label_2
    _geom_torsion_atom_site_label_3
    _geom_torsion_atom_site_label_4
    _geom_torsion_site_symmetry_1
    _geom_torsion_site_symmetry_2
    _geom_torsion_site_symmetry_3
    _geom_torsion_site_symmetry_4
    _geom_torsion
    _geom_torsion_publ_flag
    O4 Ni1 O2 C1 . . . . -1.87(16) ?
    O4 Ni1 O2 C1 3_656 . . . 178.13(16) ?
    N1 Ni1 O2 C1 . . . . -92.74(15) ?
    N1 Ni1 O2 C1 3_656 . . . 87.26(15) ?
    O2 Ni1 N1 C11 . . . . -45.97(15) ?
    O2 Ni1 N1 C11 3_656 . . . 134.03(15) ?
    O2 Ni1 N1 C15 . . . . 134.61(16) ?
    O2 Ni1 N1 C15 3_656 . . . -45.39(16) ?
    O4 Ni1 N1 C11 . . . . -138.19(16) ?
    O4 Ni1 N1 C11 3_656 . . . 41.81(16) ?
    O4 Ni1 N1 C15 . . . . 42.39(16) ?
    O4 Ni1 N1 C15 3_656 . . . -137.61(16) ?
    Ni1 O2 C1 O1 . . . . 12.8(3) ?
    Ni1 O2 C1 C2 . . . . -167.00(12) ?
    Ni1 N1 C11 C12 . . . . -178.99(16) ?
    C15 N1 C11 C12 . . . . 0.5(3) ?
    Ni1 N1 C15 C14 . . . . 179.01(17) ?
    C11 N1 C15 C14 . . . . -0.4(3) ?
    O1 C1 C2 C3 . . . . -81.0(3) ?
    O1 C1 C2 C7 . . . . 103.8(2) ?
    O2 C1 C2 C3 . . . . 98.9(2) ?
    O2 C1 C2 C7 . . . . -76.3(2) ?
    C1 C2 C3 C4 . . . . -172.43(18) ?
    C1 C2 C3 C8 . . . . 8.1(3) ?
    C7 C2 C3 C4 . . . . 2.7(3) ?
    C7 C2 C3 C8 . . . . -176.8(2) ?
    C1 C2 C7 C6 . . . . 172.41(18) ?
    C1 C2 C7 C10 . . . . -9.2(3) ?
    C3 C2 C7 C6 . . . . -2.7(3) ?
    C3 C2 C7 C10 . . . . 175.6(2) ?
    C2 C3 C4 C5 . . . . -0.2(3) ?
    C8 C3 C4 C5 . . . . 179.3(2) ?
    C3 C4 C5 C6 . . . . -2.3(4) ?
    C3 C4 C5 C9 . . . . 178.1(3) ?
    C4 C5 C6 C7 . . . . 2.3(4) ?
    C9 C5 C6 C7 . . . . -178.1(3) ?
    C2 C7 C6 C5 . . . . 0.2(3) ?
    C10 C7 C6 C5 . . . . -178.2(2) ?
    N1 C11 C12 C13 . . . . -0.4(3) ?
    C14 C13 C12 C11 . . . . 0.3(3) ?
    C16 C13 C12 C11 . . . . 179.13(19) ?
    C12 C13 C14 C15 . . . . -0.3(3) ?
    C16 C13 C14 C15 . . . . -179.2(2) ?
    C12 C13 C16 O3 . . . . -161.4(2) ?
    C12 C13 C16 N2 . . . . 17.2(3) ?
    C14 C13 C16 O3 . . . . 17.4(3) ?
    C14 C13 C16 N2 . . . . -164.0(2) ?
    N1 C15 C14 C13 . . . . 0.4(4) ?
loop_
    _geom_hbond_atom_site_label_D
    _geom_hbond_atom_site_label_H
    _geom_hbond_atom_site_label_A
    _geom_hbond_site_symmetry_A
    _geom_hbond_distance_DH
    _geom_hbond_distance_HA
    _geom_hbond_distance_DA
    _geom_hbond_angle_DHA
    _geom_hbond_publ_flag
    N2 H21 O5 3_666 0.84(3) 2.18(3) 3.014(3) 174(2) yes
    N2 H22 O3 3_766 0.83(3) 2.21(3) 3.043(3) 177(2) yes
    O4 H41 O5 2_646 0.77(3) 2.02(3) 2.745(2) 157(3) yes
    O4 H42 O1 . 0.81(3) 1.85(3) 2.593(3) 151(3) yes
    O5 H51 O2 4_566 0.81(3) 2.16(3) 2.8804(19) 148(3) yes
    O5 H52 O1 . 0.85(3) 1.83(3) 2.673(2) 176(2) yes
    C12 H12 O5 3_666 0.93 2.56 3.307(2) 137 yes
_iucr_refine_instructions_details
;
TITL s52_mono_0m_a.res in P2(1)/c
CELL  0.71073  14.0222   9.8275  13.0229   90.000  105.645   90.000
ZERR     2.00   0.0003   0.0002   0.0003    0.000    0.003    0.000
LATT   1
SYMM  - X, 1/2 + Y, 1/2 - Z
SFAC  C    H    N    O    NI
UNIT  64   84   8    20   2
MERG   2
FMAP   2
PLAN   20
SIZE     0.28   0.30   0.45
ACTA
BOND   $H
CONF
LIST   4
L.S.  10
TEMP    23.00
WGHT    0.046300    1.166600
FVAR       0.54436
NI1   5    0.500000    0.000000    0.500000    10.50000    0.02458    0.03057 =
         0.02553    0.00199    0.00801    0.00352
O2    4    0.403201    0.154594    0.441140    11.00000    0.03220    0.03403 =
         0.03013    0.00177    0.00924    0.00822
O5    4    0.328285    0.418473    0.719772    11.00000    0.05524    0.03929 =
         0.03302   -0.00313    0.00669    0.00418
O4    4    0.513795    0.057752    0.653354    11.00000    0.05757    0.06123 =
         0.02751   -0.00063    0.00593    0.02455
O3    4    0.955608    0.342362    0.548252    11.00000    0.02938    0.05506 =
         0.08582    0.01780    0.00695   -0.00530
N1    3    0.623684    0.125851    0.493432    11.00000    0.02848    0.03295 =
         0.03884    0.00408    0.01046   -0.00025
O1    4    0.400853    0.266829    0.587936    11.00000    0.07646    0.07505 =
         0.03514   -0.01402   -0.00321    0.04104
N2    3    0.866398    0.468177    0.410917    11.00000    0.03383    0.04528 =
         0.06659    0.01083    0.01351   -0.00840
C1    1    0.368604    0.243389    0.490983    11.00000    0.03184    0.03139 =
         0.03343   -0.00082    0.00852    0.00457
C13   1    0.785701    0.287148    0.483804    11.00000    0.02880    0.03044 =
         0.04972    0.00199    0.01316   -0.00057
C2    1    0.282162    0.322276    0.423242    11.00000    0.03407    0.03272 =
         0.03277   -0.00348    0.00727    0.00894
C15   1    0.705900    0.131698    0.574668    11.00000    0.03619    0.04950 =
         0.04132    0.01101    0.00629   -0.00580
AFIX  43
H15   2    0.708296    0.080661    0.635450    11.00000   -1.20000
AFIX   0
C7    1    0.298413    0.424224    0.355452    11.00000    0.04533    0.04345 =
         0.03907    0.00319    0.01338    0.00969
C11   1    0.622449    0.201005    0.407736    11.00000    0.03060    0.04504 =
         0.04265    0.00996    0.00377   -0.00283
AFIX  43
H11   2    0.565932    0.199056    0.350536    11.00000   -1.20000
AFIX   0
C3    1    0.185895    0.284854    0.423546    11.00000    0.03577    0.03678 =
         0.04818   -0.00535    0.00674    0.00346
C12   1    0.700845    0.281550    0.399658    11.00000    0.03734    0.04209 =
         0.04801    0.01424    0.00896   -0.00473
AFIX  43
H12   2    0.696638    0.331724    0.338045    11.00000   -1.20000
AFIX   0
C16   1    0.876906    0.370111    0.483787    11.00000    0.03085    0.03659 =
         0.06022    0.00154    0.01606   -0.00329
C14   1    0.787054    0.209494    0.572696    11.00000    0.03230    0.04939 =
         0.04708    0.00869    0.00248   -0.00626
AFIX  43
H14   2    0.842632    0.209796    0.631012    11.00000   -1.20000
AFIX   0
C4    1    0.107239    0.348094    0.351160    11.00000    0.03439    0.05077 =
         0.06803   -0.00767   -0.00014    0.00699
AFIX  43
H4    2    0.042920    0.323963    0.350392    11.00000   -1.20000
AFIX   0
C5    1    0.121319    0.445152    0.280631    11.00000    0.05278    0.05175 =
         0.05577   -0.00159   -0.00685    0.01939
C6    1    0.216783    0.483910    0.284830    11.00000    0.06537    0.04799 =
         0.04335    0.00850    0.00869    0.01623
AFIX  43
H6    2    0.226849    0.551859    0.239157    11.00000   -1.20000
AFIX   0
C8    1    0.167233    0.180142    0.500288    11.00000    0.04803    0.05161 =
         0.07936    0.00662    0.01864   -0.00589
AFIX  37
H8A   2    0.208989    0.198425    0.570458    11.00000   -1.50000
H8B   2    0.181728    0.091166    0.478040    11.00000   -1.50000
H8C   2    0.099082    0.184074    0.501292    11.00000   -1.50000
AFIX   0
C10   1    0.401076    0.472707    0.359321    11.00000    0.05780    0.08152 =
         0.07811    0.02910    0.03130    0.00358
AFIX  37
H10A  2    0.448437    0.404680    0.392755    11.00000   -1.50000
H10B  2    0.414578    0.555663    0.399564    11.00000   -1.50000
H10C  2    0.405732    0.488721    0.288115    11.00000   -1.50000
AFIX   0
C9    1    0.033928    0.509379    0.200208    11.00000    0.06966    0.09323 =
         0.08525    0.01331   -0.01985    0.03074
AFIX  37
H9A   2    0.056299    0.586220    0.167543    11.00000   -1.50000
H9B   2   -0.014160    0.538768    0.235805    11.00000   -1.50000
H9C   2    0.004383    0.443763    0.146419    11.00000   -1.50000
AFIX   0
H52   2    0.349041    0.370792    0.676292    11.00000    0.06603
H51   2    0.337235    0.370715    0.771960    11.00000    0.06168
H21   2    0.810428    0.496859    0.377865    11.00000    0.04344
H22   2    0.915417    0.519816    0.420094    11.00000    0.05441
H41   2    0.557344    0.034795    0.700775    11.00000    0.05425
H42   2    0.489884    0.132554    0.652913    11.00000    0.07271
HKLF 4
REM  s52_mono_0m_a.res in P2(1)/c
REM R1 =  0.0379 for   3618 Fo > 4sig(Fo)  and  0.0484 for all   4290 data
REM    241 parameters refined using      0 restraints
END
WGHT      0.0464      1.1656
REM Highest difference peak  0.571,  deepest hole -0.424,  1-sigma level  0.055
Q1    1   0.3622  0.2019  0.5848  11.00000  0.05    0.57
Q2    1   0.5592  0.1075  0.6511  11.00000  0.05    0.36
Q3    1   0.3218  0.2895  0.4516  11.00000  0.05    0.36
Q4    1   0.4186  0.2785  0.5746  11.00000  0.05    0.34
Q5    1   0.8264  0.3256  0.4732  11.00000  0.05    0.31
Q6    1   0.4865  0.0640  0.4328  11.00000  0.05    0.30
Q7    1   0.5999  0.1550  0.5580  11.00000  0.05    0.30
Q8    1   0.1619  0.4952  0.2996  11.00000  0.05    0.30
Q9    1   0.7862  0.2277  0.5143  11.00000  0.05    0.28
Q10   1   0.1793  0.2356  0.4583  11.00000  0.05    0.28
Q11   1   0.2349  0.3190  0.4345  11.00000  0.05    0.27
Q12   1   0.5106 -0.0607  0.6557  11.00000  0.05    0.27
Q13   1   0.7360  0.3164  0.4555  11.00000  0.05    0.26
Q14   1   0.3835  0.1263  0.5007  11.00000  0.05    0.26
Q15   1   0.6598  0.1604  0.5445  11.00000  0.05    0.25
Q16   1   0.5759  0.0736  0.4976  11.00000  0.05    0.25
Q17   1   0.7548  0.1395  0.5606  11.00000  0.05    0.25
Q18   1   0.4430  0.0020  0.4503  11.00000  0.05    0.24
Q19   1   0.4004  0.5674  0.3305  11.00000  0.05    0.24
Q20   1   0.2289  0.1238  0.5326  11.00000  0.05    0.24
;
data_global
_journal_date_recd_electronic     2017-06-08
_journal_date_accepted     2017-07-18
_journal_name_full     'Acta Crystallographica, Section E'
_journal_year     2017
_journal_volume     73
_journal_issue      8
_journal_page_first     1137
_journal_page_last     1141
_journal_paper_category     GM
_journal_paper_doi     10.1107/S205698901701060X
_journal_coeditor_code     CQ2020
_publ_contact_author
;
Dr. Tuncer H\"okelek
Hacettepe University
Department of Physics
06800 Beytepe
Ankara
Turkey
;
_publ_contact_author_email     merzifon@hacettepe.edu.tr
_publ_contact_author_fax     '90(312)2352550'
_publ_contact_author_phone     '90(312)2977242'
_publ_section_title
;\
Crystal structure and Hirshfeld surface analysis of
diaquabis(isonicotinamide-\k<i>N</i>)bis(2,4,6-trimethylbenzoato-\
\k<i>O</i>^1^)nickel(II) dihydrate
;
loop_
    _publ_author_name
    _publ_author_address
    'H\"okelek, Tuncer'
;
Department of Physics
Hacettepe University
06800 Beytepe
Ankara
Turkey
;
    'Sertkaya, Gizem'
;
Department of Physics
Hacettepe University
06800 Beytepe
Ankara
Turkey
;
    'Ay, Ezgi'
;
Department of Physics
Hacettepe University
06800 Beytepe
Ankara
Turkey
;
    '\"Ozkaya, Safiye'
;
Department of Chemistry
Kafkas University
36100 Kars
Turkey
;
    'Necefo\(glu, Hacali*'
;
Department of Chemistry
Kafkas University
36100 Kars
Turkey
International Scientific Research Centre
Baku State University
1148 Baku
Azerbaijan
;
_publ_section_synopsis
;
In the title Ni^II^ complex, the divalent Ni ion occupies a crystallographically
imposed centre of symmetry and is coordinated by two O atoms from the
carboxylate groups of two 2,4,6-trimethylbenzoate ligands, two N atoms from
the pyridyl groups of two isonicotinamide ligands and two water molecules in
a slightly distorted octahedral geometry. Hirshfeld surface analysis
indicates that the most important contributions for the crystal packing are
from H...H (59.8%), O...H/H...O (20.2%) and C...H/H...C (13.7%) interactions.
;
