# Supplementary material for: Crystal structure and Hirshfeld surface analysis of di­aqua­bis­(isonicotinamide-κN)bis­(2,4,6-tri­methyl­benzoato-κO 1)nickel(II) dihydrate
Source: Acta Crystallogr E Crystallogr Commun. 2017 Jul 21;73(Pt 8):1237–41. doi: 10.1107/S205698901701060X (PMC5598856; doi:10.1107/S205698901701060X)
Supplement: Supplementary file 2 [file e-73-01237-Isup2.hkl]

#
# h,k,l, Fc-squared, Fo-squared, sigma(Fo-squared) and status flag
#
data_I
_shelx_title ' s52_mono_0m_a.res in P2(1)/c'
_shelx_refln_list_code          4
_shelx_F_calc_maximum      174.22
_exptl_crystal_F_000       740.00
_reflns_d_resolution_high  0.7496
 
loop_
 _symmetry_equiv_pos_as_xyz
 'x, y, z'
 '-x, y+1/2, -z+1/2'
 '-x, -y, -z'
 'x, -y-1/2, z-1/2'
 
_cell_length_a    14.0222
_cell_length_b     9.8275
_cell_length_c    13.0229
_cell_angle_alpha  90.000
_cell_angle_beta  105.645
_cell_angle_gamma  90.000
 
_shelx_F_squared_multiplier     1.000
 
loop_
 _refln_index_h
 _refln_index_k
 _refln_index_l
 _refln_F_squared_calc
 _refln_F_squared_meas
 _refln_F_squared_sigma
 _refln_observed_status
   1   0   0     8053.83     6649.56    251.57 o
   2   0   0       80.57       75.83      0.82 o
   3   0   0      438.48      364.84      2.45 o
   4   0   0     1210.58     1265.16     16.54 o
   5   0   0      194.45      184.94      2.88 o
   6   0   0     2093.35     2006.79     13.31 o
   7   0   0     1203.24     1063.22      7.82 o
   8   0   0     2255.47     2272.91     17.07 o
   9   0   0     3242.77     3170.72     22.92 o
  10   0   0     4838.36     4624.64     32.81 o
  11   0   0     2551.03     2485.89     27.31 o
  12   0   0      527.55      519.59      8.92 o
  13   0   0      430.86      448.72      8.25 o
  14   0   0      213.68      207.20      8.34 o
  15   0   0      340.03      355.04     10.73 o
  16   0   0      135.11      155.93      9.28 o
  17   0   0       42.44       35.65      8.94 o
  18   0   0      155.44      191.65     14.17 o
   1   1   0      412.93      447.90      4.22 o
   2   1   0      926.93     1066.16      7.90 o
   3   1   0     1793.62     1831.64     10.07 o
   4   1   0     1007.92     1113.69      6.65 o
   5   1   0     1548.62     1723.41      9.51 o
   6   1   0      110.41      161.87      1.69 o
   7   1   0      378.36      405.24      2.94 o
   8   1   0      333.44      358.40      2.81 o
   9   1   0      452.64      422.95      3.32 o
  10   1   0      131.16      133.66      2.33 o
  11   1   0      255.60      254.00      3.40 o
  12   1   0      185.72      198.25      3.58 o
  13   1   0      698.52      686.04      7.54 o
  14   1   0       37.29       34.99      2.86 o
  15   1   0        0.00        3.26      2.71 o
  16   1   0        0.01        2.96      3.50 o
  17   1   0        5.79        6.48      4.40 o
   0   2   0      234.71      187.62      1.89 o
   1   2   0      548.49      569.02      3.82 o
   2   2   0    12038.59    12593.10     57.61 o
   3   2   0     4659.52     4748.00     32.25 o
   4   2   0     4501.23     4687.67     25.60 o
   5   2   0     9704.64    10684.56     57.00 o
   6   2   0     3454.03     3265.85     18.98 o
   7   2   0      391.14      361.60      3.69 o
   8   2   0     2017.93     2041.26     12.69 o
   9   2   0       43.47       38.22      1.84 o
  10   2   0      147.63      155.82      3.43 o
  11   2   0     1622.41     1578.04     11.38 o
  12   2   0      919.29      901.41      8.29 o
  13   2   0      447.93      449.54      6.65 o
  14   2   0      186.71      201.05      5.02 o
  15   2   0       27.81       29.57      2.74 o
  16   2   0      186.45      192.83      6.80 o
  17   2   0       95.22       99.46      7.51 o
   1   3   0      407.57      431.32      3.22 o
   2   3   0       34.10       30.30      0.85 o
   3   3   0     2363.37     2640.94     14.08 o
   4   3   0      785.52      792.41      5.44 o
   5   3   0        0.25        0.57      0.80 o
   6   3   0       71.56       79.76      2.01 o
   7   3   0      117.03       81.49      2.24 o
   8   3   0      288.94      332.79      4.27 o
   9   3   0      672.78      631.82      6.43 o
  10   3   0      721.75      682.87      7.26 o
  11   3   0        0.44        1.62      1.29 o
  12   3   0       19.79       23.91      1.92 o
  13   3   0        0.10        4.56      1.58 o
  14   3   0       21.50       16.99      2.39 o
  15   3   0       14.35       21.14      2.72 o
  16   3   0       20.72       22.07      2.81 o
  17   3   0       65.21       63.63      5.02 o
   0   4   0     2717.57     2656.89     24.42 o
   1   4   0     1702.82     1642.96     10.11 o
   2   4   0      690.93      636.04      4.41 o
   3   4   0     4905.28     5111.46     26.35 o
   4   4   0     2417.62     2492.41     15.04 o
   5   4   0      180.48      202.03      2.62 o
   6   4   0     1129.34     1180.74      8.01 o
   7   4   0     1920.15     2036.41     14.56 o
   8   4   0      883.20      789.80      6.98 o
   9   4   0      398.65      407.54      4.68 o
  10   4   0      517.45      491.49      5.43 o
  11   4   0      471.53      460.27      5.56 o
  12   4   0      309.30      329.25      4.51 o
  13   4   0      110.54      117.24      3.45 o
  14   4   0      503.69      503.97      6.36 o
  15   4   0       96.43       90.91      3.68 o
  16   4   0       83.64       68.45      4.97 o
  17   4   0      205.79      238.87      7.08 o
   1   5   0      330.18      346.76      3.65 o
   2   5   0      482.71      508.80      4.06 o
   3   5   0      162.42      186.04      2.27 o
   4   5   0      651.50      611.21      6.00 o
   5   5   0      249.99      271.89      3.30 o
   6   5   0      597.22      546.69      5.29 o
   7   5   0        4.82       10.07      1.21 o
   8   5   0       24.24       13.06      1.41 o
   9   5   0       21.04       17.83      1.55 o
  10   5   0        0.01       -1.37      1.37 o
  11   5   0        8.37        3.26      1.49 o
  12   5   0       14.24       15.03      1.86 o
  13   5   0       87.00       76.99      3.59 o
  14   5   0       21.23       19.86      2.20 o
  15   5   0      145.97      155.71      4.99 o
  16   5   0        0.91        6.81      3.33 o
   0   6   0     2017.19     1973.79     17.53 o
   1   6   0       10.01       16.01      1.24 o
   2   6   0     1786.43     1667.20     11.27 o
   3   6   0     1581.67     1501.76     17.67 o
   4   6   0      908.16      858.89      7.09 o
   5   6   0       95.09       86.17      2.04 o
   6   6   0       40.16       35.14      1.73 o
   7   6   0      130.19      153.09      7.77 o
   8   6   0      383.14      399.82      5.29 o
   9   6   0      771.09      821.93      7.80 o
  10   6   0      231.94      221.53      4.49 o
  11   6   0      471.49      467.85      5.99 o
  12   6   0      148.81      145.69      4.23 o
  13   6   0      349.86      340.12      5.66 o
  14   6   0       75.24       65.88      3.02 o
  15   6   0       93.68       96.70      4.44 o
  16   6   0        4.36        8.79      4.37 o
   1   7   0       56.38       49.17      3.17 o
   2   7   0       38.82       34.55      2.59 o
   3   7   0       62.31       68.53      2.48 o
   4   7   0       47.59       34.43      1.52 o
   5   7   0        6.24        1.65      1.61 o
   6   7   0      133.06      112.90      3.49 o
   7   7   0       75.66       67.50      2.84 o
   8   7   0       61.51       48.09      2.35 o
   9   7   0      146.90      133.27      4.65 o
  10   7   0        1.13        0.55      2.11 o
  11   7   0        2.03       -2.11      2.11 o
  12   7   0       18.88       18.10      2.36 o
  13   7   0        1.16       -1.80      1.80 o
  14   7   0        0.23        1.37      2.74 o
  15   7   0        8.70       12.47      3.69 o
   0   8   0      294.54      290.35      5.38 o
   1   8   0      468.44      445.89      4.36 o
   2   8   0      634.44      640.86      6.16 o
   3   8   0       89.42      110.46      3.57 o
   4   8   0       23.74       25.11      1.66 o
   5   8   0       35.44       34.49      1.83 o
   6   8   0       80.34       73.07      3.33 o
   7   8   0      378.61      362.11      5.34 o
   8   8   0      716.73      687.60      8.58 o
   9   8   0      252.51      232.59      5.66 o
  10   8   0      114.46       86.51      4.68 o
  11   8   0      110.59       95.48      3.75 o
  12   8   0       15.25        3.73      2.44 o
  13   8   0       27.23       29.06      3.25 o
  14   8   0       52.47       55.08      4.45 o
   1   9   0       32.35       25.17      1.58 o
   2   9   0       86.74       76.11      2.50 o
   3   9   0       29.90       21.58      1.69 o
   4   9   0      261.98      254.80      4.90 o
   5   9   0        8.04        6.71      4.74 o
   6   9   0      391.73      388.80      7.54 o
   7   9   0      159.52      166.15      6.08 o
   8   9   0       54.45       40.94      3.47 o
   9   9   0        2.30        3.31      3.05 o
  10   9   0        2.65       -0.28      2.93 o
  11   9   0       17.93       16.07      3.02 o
  12   9   0        4.01       -2.02      2.79 o
  13   9   0        2.15       -1.99      3.96 o
   0  10   0       64.97       63.31      8.00 o
   1  10   0      141.75      136.30      4.31 o
   2  10   0        1.43       -1.83      1.83 o
   3  10   0      236.25      219.19      6.68 o
   4  10   0      635.60      618.21     11.23 o
   5  10   0       28.85       24.97      4.54 o
   6  10   0      238.06      262.76      9.30 o
   7  10   0      206.74      218.78      9.84 o
   8  10   0        2.05       -1.83      3.06 o
   9  10   0       26.85       21.33      3.61 o
  10  10   0       54.18       46.26      5.23 o
  11  10   0       20.82       16.22      4.15 o
   1  11   0      280.67      271.72      8.79 o
   2  11   0       80.99       64.26      4.21 o
   3  11   0       36.65       33.67      5.43 o
   4  11   0        8.48        3.39      4.67 o
   5  11   0       76.25       60.52      6.08 o
   6  11   0        0.16       -3.27      3.70 o
   7  11   0       79.06       62.40      5.29 o
   8  11   0        0.04       -0.45      5.36 o
   9  11   0        0.02       -3.98      3.98 o
   0  12   0       26.78       31.57      7.59 o
   1  12   0      135.15      132.77      8.67 o
   2  12   0      146.14      148.02     10.91 o
   3  12   0        1.31       -2.55      4.41 o
   4  12   0      106.49      120.80      8.07 o
   5  12   0      119.75      128.46      9.05 o
   6  12   0       48.34       52.43      5.22 o
   7  12   0       26.25       22.29      5.30 o
   1  13   0      108.73      100.54     12.03 o
   2  13   0       33.69       36.43      5.90 o
 -18   1   1       92.88      109.45      7.73 o
 -17   1   1      286.90      324.32     11.07 o
 -16   1   1       51.57       55.54      3.91 o
 -15   1   1      499.97      503.44      7.40 o
 -14   1   1      371.32      383.67      5.87 o
 -13   1   1      179.83      191.67      4.45 o
 -12   1   1     1293.69     1297.76      9.56 o
 -11   1   1        3.68        2.70      1.48 o
 -10   1   1     1325.66     1277.28      8.00 o
  -9   1   1     2597.06     2535.13     12.41 o
  -8   1   1     2837.90     2832.87     13.72 o
  -7   1   1     6572.25     6902.70     30.99 o
  -6   1   1     6035.72     5993.16     27.71 o
  -5   1   1      291.89      350.69      2.29 o
  -4   1   1     3923.83     3865.09     18.34 o
  -3   1   1      432.48      457.63      2.55 o
  -2   1   1    12576.66    13307.03     59.24 o
  -1   1   1     8595.29     9011.53     59.68 o
   0   1   1      531.34      555.14      4.02 o
   1   1   1    19270.11    20321.12    128.92 o
   2   1   1      990.94      962.30      6.73 o
   3   1   1     2749.37     2766.42     24.46 o
   4   1   1     4453.49     4396.93     24.05 o
   5   1   1     1669.84     1644.14      9.29 o
   6   1   1      544.93      466.56      3.38 o
   7   1   1     1275.41     1275.84      7.41 o
   8   1   1      596.29      592.83      4.69 o
   9   1   1     1905.68     1863.31     10.61 o
  10   1   1      654.70      657.91      5.60 o
  11   1   1      446.06      427.37      4.43 o
  12   1   1      420.65      403.67      6.39 o
  13   1   1       11.19       10.74      1.88 o
  14   1   1      111.48      108.83      5.74 o
  15   1   1      200.17      215.49      7.99 o
  16   1   1      182.21      203.10     12.11 o
  17   1   1       90.13       89.96      7.33 o
 -18   2   1       17.13       12.63      4.62 o
 -17   2   1       79.69       73.28      6.06 o
 -16   2   1        0.06        6.45      2.29 o
 -15   2   1        0.65        0.80      2.22 o
 -14   2   1      295.75      308.58      6.25 o
 -13   2   1       49.44       49.99      2.38 o
 -12   2   1       23.58       34.37      1.95 o
 -11   2   1      367.31      366.41      4.34 o
 -10   2   1       31.42       37.47      1.65 o
  -9   2   1       46.42       41.63      1.46 o
  -8   2   1       15.02       16.73      1.17 o
  -7   2   1      141.97      183.88      2.53 o
  -6   2   1      255.93      260.25      3.05 o
  -5   2   1     2003.96     2147.38     12.18 o
  -4   2   1     1607.55     1568.14      9.51 o
  -3   2   1     6977.82     7690.42     41.24 o
  -2   2   1     7124.64     7670.23     34.92 o
  -1   2   1     1723.25     1697.48     11.00 o
   0   2   1     2156.51     2182.06     14.35 o
   1   2   1       84.38       97.14      1.22 o
   2   2   1     2922.30     2894.76     17.36 o
   3   2   1      338.21      323.91      2.36 o
   4   2   1        0.77        0.99      0.53 o
   5   2   1     1200.31     1359.18      8.15 o
   6   2   1      127.33      148.51      3.09 o
   7   2   1      390.75      409.40      3.56 o
   8   2   1      581.95      538.73      5.06 o
   9   2   1       37.67       45.61      1.80 o
  10   2   1     1559.72     1468.64     10.86 o
  11   2   1       49.14       38.50      1.95 o
  12   2   1      313.94      333.34      4.66 o
  13   2   1        8.81        8.22      2.08 o
  14   2   1       36.61       29.71      3.20 o
  15   2   1       46.93       49.30      3.19 o
  16   2   1        0.70        0.95      3.95 o
  17   2   1        0.30        1.28      4.32 o
 -17   3   1       59.58       54.19      4.59 o
 -16   3   1      127.72      128.19      5.31 o
 -15   3   1      120.54      136.04      4.40 o
 -14   3   1      189.40      198.57      5.18 o
 -13   3   1     1177.81     1130.53     13.28 o
 -12   3   1       17.02       20.51      1.72 o
 -11   3   1      393.69      433.44      5.14 o
 -10   3   1      950.93      952.60      8.52 o
  -9   3   1      730.69      783.70      6.93 o
  -8   3   1      409.24      368.99      4.46 o
  -7   3   1     1401.48     1378.34      9.60 o
  -6   3   1     2794.45     2834.50     17.64 o
  -5   3   1     5314.22     5491.58     30.13 o
  -4   3   1     8083.10     8491.17     47.86 o
  -3   3   1     2178.71     2096.08     12.00 o
  -2   3   1     1550.31     1571.06      8.17 o
  -1   3   1      987.59     1175.00      6.81 o
   0   3   1      595.81      602.71      4.18 o
   1   3   1      199.30      122.46      3.01 o
   2   3   1     7378.08     7206.22     48.82 o
   3   3   1      636.12      574.35      4.37 o
   4   3   1    10867.84    11812.81     61.96 o
   5   3   1     7261.33     7552.61     44.50 o
   6   3   1      472.69      471.50      5.10 o
   7   3   1     1018.69      958.23      6.36 o
   8   3   1       29.12       21.82      1.19 o
   9   3   1       34.80       37.39      1.70 o
  10   3   1       18.69       23.70      1.60 o
  11   3   1      624.38      648.00      5.96 o
  12   3   1      403.31      411.54      5.74 o
  13   3   1     1064.21     1030.97     11.64 o
  14   3   1      116.26      114.09      3.45 o
  15   3   1      337.57      353.83      6.10 o
  16   3   1       55.47       55.11      4.22 o
  17   3   1       29.57       28.77      4.58 o
 -17   4   1        3.30        5.46      3.30 o
 -16   4   1       15.34       25.80      3.09 o
 -15   4   1        6.76        1.87      2.12 o
 -14   4   1        0.51        3.18      1.79 o
 -13   4   1       63.24       48.84      2.31 o
 -12   4   1      266.37      244.13      4.93 o
 -11   4   1       56.89       57.09      2.42 o
 -10   4   1       62.81       49.29      2.27 o
  -9   4   1      126.45      124.51      3.28 o
  -8   4   1      584.18      576.74      5.45 o
  -7   4   1      648.73      679.76      5.51 o
  -6   4   1        8.61        8.73      0.99 o
  -5   4   1      325.74      328.73      3.39 o
  -4   4   1        1.93       -0.43      0.64 o
  -3   4   1      227.97      209.07      2.54 o
  -2   4   1      842.88      829.21      5.34 o
  -1   4   1      154.53      154.46      3.67 o
   0   4   1      358.53      378.34      3.48 o
   1   4   1      873.82      881.95      5.45 o
   2   4   1     1801.60     1897.66     11.36 o
   3   4   1     1187.63     1287.11      8.21 o
   4   4   1      291.64      287.60      3.11 o
   5   4   1       56.49       64.92      2.05 o
   6   4   1      154.42      157.59      3.08 o
   7   4   1      125.43      156.32      3.44 o
   8   4   1      225.34      207.99      3.19 o
   9   4   1       74.69       62.14      2.23 o
  10   4   1        0.43        0.91      1.43 o
  11   4   1       46.39       36.21      2.02 o
  12   4   1       52.17       39.07      2.04 o
  13   4   1       33.76       30.03      2.14 o
  14   4   1        3.43        3.71      1.68 o
  15   4   1        1.03        0.29      1.78 o
  16   4   1       77.95       78.76      4.85 o
 -16   5   1      193.11      242.51      9.95 o
 -15   5   1      198.11      202.56      5.34 o
 -14   5   1       74.29       81.18      3.05 o
 -13   5   1       76.06       87.86      3.41 o
 -12   5   1      513.35      499.19      6.01 o
 -11   5   1      288.26      283.37      4.55 o
 -10   5   1      104.54      107.98      3.18 o
  -9   5   1       70.72       70.01      2.29 o
  -8   5   1      677.66      679.20      6.12 o
  -7   5   1      484.80      472.33      4.80 o
  -6   5   1     2295.08     2326.37     15.54 o
  -5   5   1     1010.68     1021.71      7.64 o
  -4   5   1      648.66      573.73      4.46 o
  -3   5   1     1265.42     1167.46      7.34 o
  -2   5   1      992.59     1102.56      6.41 o
  -1   5   1      143.55      135.97      2.14 o
   0   5   1      126.27       76.19      1.69 o
   1   5   1     2023.36     1996.05     12.07 o
   2   5   1     3189.31     3129.13     22.94 o
   3   5   1     1488.23     1422.64      9.29 o
   4   5   1      212.49      190.28      2.65 o
   5   5   1      864.60      813.36      6.45 o
   6   5   1      407.92      429.73      4.95 o
   7   5   1     1434.52     1434.21     11.25 o
   8   5   1     1068.28     1122.03     12.32 o
   9   5   1      390.15      396.70      4.71 o
  10   5   1      143.29      125.17      3.65 o
  11   5   1      301.05      250.10      4.48 o
  12   5   1      321.47      300.02      5.03 o
  13   5   1      266.93      274.54      5.22 o
  14   5   1      104.71       95.68      5.05 o
  15   5   1       92.61       86.48      5.88 o
  16   5   1       83.10       74.67      4.55 o
 -16   6   1        3.54        4.91      3.53 o
 -15   6   1        0.39       -2.02      2.02 o
 -14   6   1       91.43       95.58      3.95 o
 -13   6   1       62.12       62.41      3.38 o
 -12   6   1        9.03        6.61      2.08 o
 -11   6   1       33.56       23.63      2.23 o
 -10   6   1       50.87       48.98      2.31 o
  -9   6   1       14.01       17.44      1.63 o
  -8   6   1       17.43       14.46      1.52 o
  -7   6   1        8.67       16.22      1.53 o
  -6   6   1      267.60      298.68      3.51 o
  -5   6   1       89.19       85.19      2.20 o
  -4   6   1      119.01      108.07      2.17 o
  -3   6   1        1.37       -0.77      0.77 o
  -2   6   1       28.88       32.72      1.27 o
  -1   6   1        0.94       -0.93      0.93 o
   0   6   1      778.20      849.41      6.81 o
   1   6   1        0.27       -0.77      0.77 o
   2   6   1       62.75       66.55      1.82 o
   3   6   1      908.14      902.60      6.53 o
   4   6   1      334.14      356.28      3.89 o
   5   6   1      146.79      162.69      6.30 o
   6   6   1        0.56       -1.11      1.11 o
   7   6   1        0.09       -1.34      1.38 o
   8   6   1        0.23       -1.26      1.57 o
   9   6   1       10.81       10.94      1.84 o
  10   6   1       33.65       20.89      2.20 o
  11   6   1       50.47       47.34      2.63 o
  12   6   1        6.46        3.17      1.96 o
  13   6   1       89.15      117.64      3.95 o
  14   6   1      208.58      249.39      5.46 o
  15   6   1       28.26       23.75      2.93 o
 -15   7   1       26.39       22.69      4.69 o
 -14   7   1       64.86       61.89      3.30 o
 -13   7   1       12.40        5.97      2.10 o
 -12   7   1      146.57      145.96      4.70 o
 -11   7   1      169.10      189.39      5.55 o
 -10   7   1     1407.35     1409.97     12.21 o
  -9   7   1      425.80      422.87      6.30 o
  -8   7   1       11.17        5.86      1.54 o
  -7   7   1        8.87       12.60      1.57 o
  -6   7   1      463.94      439.13      4.59 o
  -5   7   1       21.89       15.26      1.65 o
  -4   7   1      763.81      749.56      6.49 o
  -3   7   1      149.27      133.17      2.42 o
  -2   7   1       43.70       41.05      2.38 o
  -1   7   1     1436.95     1483.93     10.68 o
   0   7   1     1293.61     1352.14      9.91 o
   1   7   1     2510.72     2474.56     16.14 o
   2   7   1       96.27       85.59      3.79 o
   3   7   1      134.17      117.21      6.43 o
   4   7   1      356.51      364.17      4.12 o
   5   7   1      363.57      355.96      3.97 o
   6   7   1      199.39      182.03      3.40 o
   7   7   1      324.01      312.08      4.78 o
   8   7   1      211.80      187.95      4.41 o
   9   7   1      596.96      533.79      7.91 o
  10   7   1      411.59      385.51      5.92 o
  11   7   1      153.44      148.19      4.77 o
  12   7   1      267.70      266.15      5.23 o
  13   7   1       81.96       72.81      5.11 o
  14   7   1      112.99      107.35      6.12 o
 -14   8   1       43.13       34.05      3.48 o
 -13   8   1       24.62       18.60      2.74 o
 -12   8   1       14.09       11.08      2.13 o
 -11   8   1        0.29       -1.89      1.89 o
 -10   8   1        2.67       -1.91      1.91 o
  -9   8   1       33.37       28.33      2.39 o
  -8   8   1       16.30       11.98      2.03 o
  -7   8   1        0.66       -1.55      1.55 o
  -6   8   1       39.99       31.27      1.91 o
  -5   8   1       12.97       10.23      1.46 o
  -4   8   1        0.01       -1.10      1.10 o
  -3   8   1      322.92      325.52      3.91 o
  -2   8   1        4.30       -1.09      1.45 o
  -1   8   1      114.38       96.21      3.90 o
   0   8   1       93.33       94.01      4.16 o
   1   8   1       16.31       15.82      1.62 o
   2   8   1        7.85        5.58      1.29 o
   3   8   1      177.29      181.54      3.50 o
   4   8   1      378.59      392.85      4.76 o
   5   8   1       52.03       45.37      2.08 o
   6   8   1      117.31      101.68      3.20 o
   7   8   1        0.01       -1.86      1.86 o
   8   8   1      352.77      374.01      6.15 o
   9   8   1       36.82       22.10      2.74 o
  10   8   1       12.62       12.38      2.48 o
  11   8   1       28.68       25.48      2.65 o
  12   8   1        0.11       -0.34      2.64 o
  13   8   1        5.68        4.69      2.89 o
 -13   9   1       16.52       11.79      3.92 o
 -12   9   1        0.85       -3.44      4.07 o
 -11   9   1       57.70       52.75      4.93 o
 -10   9   1        5.68        3.44      4.39 o
  -9   9   1       85.86       71.05      3.78 o
  -8   9   1      265.28      259.85      5.68 o
  -7   9   1      196.76      194.22      5.12 o
  -6   9   1      436.47      459.35      6.95 o
  -5   9   1      477.14      499.98      9.77 o
  -4   9   1       67.41       64.51      2.49 o
  -3   9   1        2.40       -1.38      1.38 o
  -2   9   1      265.46      279.28      4.73 o
  -1   9   1      306.50      313.09      4.72 o
   0   9   1      197.14      182.84      4.33 o
   1   9   1       63.20       43.72      2.76 o
   2   9   1      453.30      411.61      6.76 o
   3   9   1        5.28        4.40      2.24 o
   4   9   1      498.75      513.69      8.54 o
   5   9   1      530.94      533.94      9.78 o
   6   9   1       31.17       27.36      3.19 o
   7   9   1      341.43      350.52      7.79 o
   8   9   1      383.57      381.50      7.57 o
   9   9   1      252.35      253.17      7.00 o
  10   9   1       39.95       32.45      3.20 o
  11   9   1        4.72        2.99      3.46 o
  12   9   1        2.76       -2.76      2.76 o
 -11  10   1       34.10       35.31      4.86 o
 -10  10   1       28.92       20.91      4.52 o
  -9  10   1        1.56       -4.08      4.08 o
  -8  10   1        4.44        2.53      3.61 o
  -7  10   1        0.09        0.99      3.41 o
  -6  10   1      306.93      336.46     11.79 o
  -5  10   1       22.07       16.22      4.19 o
  -4  10   1      126.80      124.63      6.10 o
  -3  10   1       24.90       10.77      2.58 o
  -2  10   1      102.28       97.50      3.93 o
  -1  10   1        2.79        0.79      2.28 o
   0  10   1       40.35       33.70      3.19 o
   1  10   1        5.45        1.60      2.12 o
   2  10   1        1.09       -2.81      2.81 o
   3  10   1       50.94       44.87      3.68 o
   4  10   1       48.62       56.09      6.71 o
   5  10   1        5.80       -3.62      3.71 o
   6  10   1       69.91       64.43      4.92 o
   7  10   1       11.27       17.17      3.28 o
   8  10   1       27.06       25.64      3.38 o
   9  10   1       33.59       28.83      3.55 o
  10  10   1       22.38       19.88      3.71 o
  11  10   1        1.82       -2.16      4.25 o
 -10  11   1       31.22       29.36     10.12 o
  -9  11   1       13.88       18.76      5.21 o
  -8  11   1       97.85       79.49      7.78 o
  -7  11   1       75.56       65.05      5.31 o
  -6  11   1      107.45      104.65     11.35 o
  -5  11   1       18.19       13.02      4.46 o
  -4  11   1       54.06       43.92      6.28 o
  -3  11   1      589.28      568.81      8.89 o
  -2  11   1       87.55       94.88      5.41 o
  -1  11   1        1.17       -2.18      3.41 o
   0  11   1      152.21      160.46      6.89 o
   1  11   1       24.65       25.12      4.05 o
   2  11   1      193.61      201.91      6.86 o
   3  11   1      316.26      304.04      9.28 o
   4  11   1       35.33       25.51      4.70 o
   5  11   1      161.00      161.14     11.69 o
   6  11   1      128.96      145.71     13.00 o
   7  11   1       22.82       22.95      4.47 o
   8  11   1        6.87        4.33      3.00 o
   9  11   1        5.77       -0.93      3.32 o
  -7  12   1        8.05       -3.40      4.56 o
  -6  12   1        2.36        4.92      4.43 o
  -5  12   1       71.11       62.27      8.47 o
  -4  12   1        5.81       11.87      7.26 o
  -3  12   1        1.86        6.98      4.51 o
  -2  12   1       38.40       41.25      4.90 o
  -1  12   1        1.58        9.64      4.30 o
   0  12   1        1.50        1.52      3.95 o
   1  12   1        8.72        3.93      3.83 o
   2  12   1       19.65       14.46      4.47 o
   3  12   1        0.18       -3.57      4.71 o
   4  12   1        1.67       -2.33      4.24 o
   5  12   1        4.03       -2.30      3.94 o
   6  12   1       22.38       26.40      4.78 o
  -2  13   1      166.34      218.85     19.29 o
  -1  13   1       84.17       87.62      6.45 o
   0  13   1       26.11       28.19      4.70 o
   1  13   1       46.20       49.50      6.43 o
 -18   0   2       64.57       50.61      6.12 o
 -17   0   2        1.23       -2.04      4.37 o
 -16   0   2      569.56      584.81     13.57 o
 -15   0   2      579.53      575.69      9.93 o
 -14   0   2      913.15      900.36     12.91 o
 -13   0   2      404.18      394.21      7.30 o
 -12   0   2       82.04       76.32      3.37 o
 -11   0   2     1297.87     1285.77     14.22 o
 -10   0   2     2055.74     1985.62     15.01 o
  -9   0   2     2674.42     2602.96     19.19 o
  -8   0   2     1666.08     1609.62     12.50 o
  -7   0   2     2109.25     2192.50     16.50 o
  -6   0   2      694.73      802.54      6.74 o
  -5   0   2      575.30      582.38      4.41 o
  -3   0   2     1734.77     1775.28      9.06 o
  -2   0   2        8.08       10.70      0.61 o
  -1   0   2    14209.44    15454.64     84.44 o
   0   0   2    30053.13    31823.98    182.13 o
   1   0   2       88.84       91.96      0.98 o
   2   0   2      769.48      819.61      5.36 o
   3   0   2     5260.82     5367.19     42.82 o
   4   0   2      428.90      460.10      4.29 o
   5   0   2     3750.92     4188.33     31.10 o
   6   0   2       31.01       18.80      1.23 o
   7   0   2      595.89      602.61      5.39 o
   8   0   2     1626.19     1703.97     12.63 o
   9   0   2     6308.59     6180.05     41.37 o
  10   0   2      532.13      509.52      6.23 o
  11   0   2        3.57        1.91      2.04 o
  12   0   2        1.99       -1.97      1.97 o
  13   0   2       61.12       64.46      5.18 o
  14   0   2      126.96      133.81      7.59 o
  15   0   2      106.51      107.55      7.80 o
  16   0   2       14.49       16.10      5.91 o
  17   0   2      242.27      271.29     21.60 o
 -18   1   2       30.57       37.35      5.31 o
 -17   1   2       27.74       36.83      4.86 o
 -16   1   2       12.54        9.01      2.27 o
 -15   1   2        0.87        9.27      2.33 o
 -14   1   2        3.31        5.94      1.79 o
 -13   1   2      282.77      292.21      5.28 o
 -12   1   2        0.87        0.82      1.16 o
 -11   1   2        8.37       11.93      1.22 o
 -10   1   2      108.75      109.79      2.89 o
  -9   1   2      205.58      190.22      2.24 o
  -8   1   2      869.41      883.81      5.30 o
  -7   1   2      211.62      251.98      2.19 o
  -6   1   2      130.20      146.51      1.89 o
  -5   1   2      695.80      828.79      4.36 o
  -4   1   2     6973.93     7178.72     31.71 o
  -3   1   2      551.80      576.71      2.49 o
  -2   1   2     3831.42     4329.19     17.93 o
  -1   1   2      562.61      556.52      3.15 o
   0   1   2     2322.91     2428.69     11.10 o
   1   1   2      942.26      942.32      4.99 o
   2   1   2       70.66       82.30      0.93 o
   3   1   2        1.45        3.12      0.39 o
   4   1   2      154.93      149.84      1.60 o
   5   1   2       40.93       43.74      1.15 o
   6   1   2       11.24        4.37      0.67 o
   7   1   2      528.89      533.62      5.80 o
   8   1   2      281.87      285.38      2.94 o
   9   1   2       11.05       10.06      0.98 o
  10   1   2     1106.71     1075.95      7.47 o
  11   1   2      668.90      643.52      6.00 o
  12   1   2      121.47      115.80      4.03 o
  13   1   2      172.45      154.09      5.21 o
  14   1   2        9.29        8.95      3.29 o
  15   1   2       31.31       25.00      3.90 o
  16   1   2       23.33       20.17      6.42 o
  17   1   2        1.08        1.94      4.59 o
 -18   2   2       43.92       45.77      5.51 o
 -17   2   2      119.80      115.25      9.27 o
 -16   2   2      345.37      364.84      7.41 o
 -15   2   2       98.66      101.40      4.30 o
 -14   2   2       41.19       47.51      3.31 o
 -13   2   2      424.26      420.76      5.18 o
 -12   2   2     2151.22     2048.39     13.96 o
 -11   2   2      680.85      665.93      6.38 o
 -10   2   2      503.33      521.00      4.39 o
  -9   2   2      218.45      218.82      2.77 o
  -8   2   2      845.12      842.42      5.91 o
  -7   2   2       57.05       88.29      1.62 o
  -6   2   2     1357.60     1412.48      8.31 o
  -5   2   2     8790.57     9298.97     46.95 o
  -4   2   2     2792.24     2935.63     14.95 o
  -3   2   2     5486.94     5869.04     29.80 o
  -2   2   2    30351.91    32514.36    206.40 o
  -1   2   2     2439.59     2608.15     14.37 o
   0   2   2    15050.12    16410.15    102.83 o
   1   2   2     1071.16     1108.25      7.23 o
   2   2   2      183.33      162.50      1.32 o
   3   2   2     1347.82     1258.51      7.98 o
   4   2   2      965.14      942.77      5.32 o
   5   2   2     4922.85     5279.31     25.31 o
   6   2   2      635.77      514.27      3.82 o
   7   2   2      728.26      616.66      4.89 o
   8   2   2     1091.11     1055.53      7.48 o
   9   2   2      877.35      792.64      6.23 o
  10   2   2       18.67       19.62      1.58 o
  11   2   2       29.14       31.12      1.73 o
  12   2   2      317.12      309.04      5.38 o
  13   2   2      125.44      118.63      4.52 o
  14   2   2      337.71      356.78      6.49 o
  15   2   2       73.66       67.22      3.68 o
  16   2   2       98.70       92.58      7.37 o
  17   2   2       33.83       35.67      5.68 o
 -17   3   2       30.41       27.69      3.97 o
 -16   3   2        0.06        2.67      2.40 o
 -15   3   2      206.18      210.44      5.67 o
 -14   3   2        0.65        2.54      1.50 o
 -13   3   2        5.05        3.75      1.64 o
 -12   3   2       69.04       69.92      2.67 o
 -11   3   2      212.87      196.23      3.64 o
 -10   3   2       19.34       16.25      1.49 o
  -9   3   2        1.46        4.96      1.20 o
  -8   3   2       18.50       15.71      1.15 o
  -7   3   2      451.09      472.30      4.41 o
  -6   3   2      481.51      404.29      3.57 o
  -5   3   2     5351.00     5656.55     32.84 o
  -4   3   2     4251.98     4548.69     22.98 o
  -3   3   2     2087.24     2061.18     10.03 o
  -2   3   2      479.21      569.64      4.11 o
  -1   3   2     1394.66     1359.45      7.70 o
   0   3   2        1.54        1.17      0.72 o
   1   3   2     6065.55     6109.30     31.74 o
   2   3   2      664.65      644.35      4.51 o
   3   3   2      799.72      797.84      4.84 o
   4   3   2      160.05      249.66      2.39 o
   5   3   2      367.94      492.95      3.86 o
   6   3   2     1209.28     1289.90     10.21 o
   7   3   2       47.64       54.61      1.74 o
   8   3   2      153.20      160.95      2.46 o
   9   3   2      232.48      210.93      3.11 o
  10   3   2        0.43       -0.99      0.99 o
  11   3   2       36.03       30.97      1.60 o
  12   3   2        3.71        2.91      1.34 o
  13   3   2        0.19        3.20      1.92 o
  14   3   2        3.24        0.21      1.75 o
  15   3   2        9.84        8.78      2.24 o
  16   3   2       24.15       23.50      3.56 o
 -17   4   2      214.16      253.51     10.28 o
 -16   4   2       31.97       27.92      3.47 o
 -15   4   2      134.51      141.17      4.66 o
 -14   4   2      390.75      402.57      6.55 o
 -13   4   2      288.40      301.37      5.28 o
 -12   4   2      407.83      437.21      6.35 o
 -11   4   2        3.69        4.17      1.53 o
 -10   4   2      451.49      442.99      5.38 o
  -9   4   2      218.74      206.43      3.46 o
  -8   4   2     1903.12     1815.00     11.93 o
  -7   4   2     2196.76     2122.39     13.85 o
  -6   4   2      847.27      776.03      6.93 o
  -5   4   2     1039.53      942.11      6.90 o
  -4   4   2     3386.78     3538.78     20.51 o
  -3   4   2      269.54      205.36      2.63 o
  -2   4   2       54.83       61.16      1.44 o
  -1   4   2      601.44      638.71      4.57 o
   0   4   2      266.46      249.05      3.05 o
   1   4   2     6700.59     7122.99     35.45 o
   2   4   2      684.27      763.93      5.35 o
   3   4   2     3921.81     4178.37     22.00 o
   4   4   2       72.20       60.33      1.72 o
   5   4   2     1904.04     1790.50     11.43 o
   6   4   2     2688.47     2794.35     19.63 o
   7   4   2      955.06      912.53      7.23 o
   8   4   2        9.14       11.61      1.33 o
   9   4   2       83.51       69.17      2.17 o
  10   4   2      385.00      372.21      4.35 o
  11   4   2      460.58      433.46      5.31 o
  12   4   2      654.60      625.41      5.94 o
  13   4   2       78.71       67.28      2.75 o
  14   4   2      188.69      162.84      4.85 o
  15   4   2       93.00       81.46      3.90 o
  16   4   2      146.08      148.97      6.93 o
 -17   5   2       28.13       41.02      3.95 o
 -16   5   2        0.67        1.70      3.92 o
 -15   5   2      133.14      127.54      4.66 o
 -14   5   2       63.65       43.91      2.75 o
 -13   5   2       28.45       20.35      2.10 o
 -12   5   2       32.10       33.79      2.35 o
 -11   5   2        1.91        0.81      1.52 o
 -10   5   2      453.75      478.76      5.09 o
  -9   5   2      237.40      239.49      3.48 o
  -8   5   2      215.72      187.22      3.18 o
  -7   5   2      110.22      119.57      2.54 o
  -6   5   2      665.87      623.09      5.46 o
  -5   5   2        1.72        0.91      0.92 o
  -4   5   2      434.21      442.44      3.96 o
  -3   5   2      809.71      867.81      5.77 o
  -2   5   2      687.26      728.79      5.54 o
  -1   5   2      551.52      565.38      4.31 o
   0   5   2       47.32       35.08      2.97 o
   1   5   2     1280.27     1302.84      8.15 o
   2   5   2      222.86      227.64      2.66 o
   3   5   2       89.45       93.32      1.84 o
   4   5   2      149.65      136.83      2.53 o
   5   5   2       71.36       61.65      1.93 o
   6   5   2       51.75       39.48      1.76 o
   7   5   2       74.90       50.61      2.07 o
   8   5   2      203.30      198.39      6.73 o
   9   5   2      171.95      164.19      3.41 o
  10   5   2        1.67        1.05      1.42 o
  11   5   2       20.31       13.37      1.85 o
  12   5   2      242.50      242.90      4.66 o
  13   5   2       66.49       68.39      2.60 o
  14   5   2        2.35        2.89      2.03 o
  15   5   2       29.63       33.32      3.56 o
 -16   6   2       36.80       29.22      3.94 o
 -15   6   2       44.13       49.57      3.31 o
 -14   6   2       99.57       92.61      3.52 o
 -13   6   2      397.58      418.17      6.27 o
 -12   6   2      370.55      385.14      5.59 o
 -11   6   2      700.95      671.23      6.93 o
 -10   6   2      180.66      180.69      3.58 o
  -9   6   2      220.63      247.65      3.81 o
  -8   6   2        2.91        4.95      1.38 o
  -7   6   2        8.51       12.51      1.42 o
  -6   6   2      428.08      461.80      4.90 o
  -5   6   2     2067.83     2025.42     12.45 o
  -4   6   2      301.91      301.70      3.46 o
  -3   6   2     1157.59     1092.19      7.86 o
  -2   6   2     1783.91     1731.30     10.96 o
  -1   6   2     1700.68     1731.34     11.46 o
   0   6   2     2745.01     2794.46     16.07 o
   1   6   2      204.63      200.73      2.55 o
   2   6   2      286.40      293.81      3.68 o
   3   6   2      126.71      124.30      5.81 o
   4   6   2      650.28      600.23      5.26 o
   5   6   2     1192.80     1103.50      8.39 o
   6   6   2     1211.42     1157.83      8.80 o
   7   6   2      440.19      427.97      5.15 o
   8   6   2      315.38      323.66      4.71 o
   9   6   2      921.60      895.61      8.20 o
  10   6   2      364.95      337.11      5.26 o
  11   6   2      358.76      360.84      5.72 o
  12   6   2      236.59      232.18      5.23 o
  13   6   2      142.20      134.06      4.11 o
  14   6   2        7.42        2.97      2.47 o
  15   6   2       29.58       18.89      3.61 o
 -15   7   2       25.28       18.42      4.68 o
 -14   7   2        0.41       -2.28      2.28 o
 -13   7   2       28.74       23.18      2.21 o
 -12   7   2        9.49        6.48      1.91 o
 -11   7   2       34.91       22.30      2.22 o
 -10   7   2        1.80        0.66      1.87 o
  -9   7   2       98.73       84.83      5.44 o
  -8   7   2      149.07      119.71      3.96 o
  -7   7   2      165.66      187.91      3.67 o
  -6   7   2      390.82      392.73      4.48 o
  -5   7   2        4.79        2.88      1.13 o
  -4   7   2      210.84      207.36      2.96 o
  -3   7   2        0.93       -0.99      0.99 o
  -2   7   2      213.95      225.96      3.34 o
  -1   7   2        3.42       -1.08      1.08 o
   0   7   2      460.94      508.96      5.04 o
   1   7   2       61.49       55.66      2.59 o
   2   7   2        3.39       -1.12      1.12 o
   3   7   2      110.27       93.49      2.69 o
   4   7   2      379.96      371.97      4.17 o
   5   7   2       23.10       21.67      1.53 o
   6   7   2        0.06       -1.28      1.28 o
   7   7   2       54.80       52.29      2.32 o
   8   7   2        7.75        8.76      1.80 o
   9   7   2       21.17       13.50      2.32 o
  10   7   2       37.50       29.24      2.14 o
  11   7   2        4.49        5.05      2.32 o
  12   7   2       24.56       20.71      2.78 o
  13   7   2        2.49       -2.83      2.83 o
  14   7   2        2.59        8.99      3.44 o
 -14   8   2       16.70        7.07      3.21 o
 -13   8   2       52.02       59.76      4.67 o
 -12   8   2       17.30       20.88      2.63 o
 -11   8   2       50.66       55.08      2.83 o
 -10   8   2      143.47      166.60      4.22 o
  -9   8   2      214.78      197.18      5.89 o
  -8   8   2      960.96      953.35      9.56 o
  -7   8   2      240.15      240.79      4.40 o
  -6   8   2      198.21      192.15      4.09 o
  -5   8   2      482.21      476.62      4.93 o
  -4   8   2        4.93        0.80      1.21 o
  -3   8   2      121.22      132.76      2.91 o
  -2   8   2      750.68      778.25      6.64 o
  -1   8   2      766.28      765.08      6.95 o
   0   8   2     1109.42     1108.36      8.89 o
   1   8   2     1199.72     1175.60      9.37 o
   2   8   2      465.78      457.34      6.01 o
   3   8   2       80.17       80.65      3.39 o
   4   8   2        2.00        1.56      1.71 o
   5   8   2      844.94      865.99      8.64 o
   6   8   2      508.80      483.71      6.83 o
   7   8   2      406.82      398.34      7.32 o
   8   8   2      535.31      552.29     11.04 o
   9   8   2      184.77      190.94      9.30 o
  10   8   2      222.24      215.90     14.34 o
  11   8   2      185.61      173.91      7.52 o
  12   8   2       15.81        5.52      2.89 o
  13   8   2       71.74       67.26      4.39 o
 -13   9   2        0.01       -3.05      3.05 o
 -12   9   2        2.56       -2.31      3.64 o
 -11   9   2       53.40       40.25      3.31 o
 -10   9   2        0.96        4.71      3.78 o
  -9   9   2       20.70       14.03      2.47 o
  -8   9   2        0.13       -1.12      2.09 o
  -7   9   2        0.00        2.57      2.36 o
  -6   9   2       76.01       59.25      3.98 o
  -5   9   2        5.79        5.53      2.08 o
  -4   9   2       19.32       22.68      1.70 o
  -3   9   2      126.81      102.55      2.98 o
  -2   9   2      114.69      111.03      3.02 o
  -1   9   2        9.75        8.68      1.54 o
   0   9   2        0.14       -1.52      1.52 o
   1   9   2       21.43       21.16      2.12 o
   2   9   2      334.99      341.34      6.20 o
   3   9   2       70.67       57.38      3.90 o
   4   9   2      147.06      158.16      6.59 o
   5   9   2       20.23       14.05      2.54 o
   6   9   2      112.15      100.98      5.26 o
   7   9   2        0.30       -2.15      2.15 o
   8   9   2       50.40       50.29      3.22 o
   9   9   2      156.65      179.47      7.09 o
  10   9   2       17.63       14.20      3.56 o
  11   9   2        9.94        3.80      2.82 o
  12   9   2        7.35        4.01      3.53 o
 -12  10   2       29.80       23.67      6.14 o
 -11  10   2       17.60       15.48      4.76 o
 -10  10   2      137.01      144.22      8.39 o
  -9  10   2       40.64       40.28      4.63 o
  -8  10   2      128.32      132.85      7.60 o
  -7  10   2      163.02      178.36      7.83 o
  -6  10   2      179.76      215.42      8.55 o
  -5  10   2      214.62      236.14      6.49 o
  -4  10   2      491.55      518.75      7.17 o
  -3  10   2      243.73      227.42      4.15 o
  -2  10   2       11.82        3.60      2.61 o
  -1  10   2       42.91       37.20      2.93 o
   0  10   2      125.18      121.15      5.45 o
   1  10   2      170.13      188.14      5.86 o
   2  10   2      198.59      238.24      8.40 o
   3  10   2     1037.41     1095.74     14.05 o
   4  10   2      146.05      151.65      8.99 o
   5  10   2      189.90      185.64      9.74 o
   6  10   2      177.70      171.26      7.29 o
   7  10   2       94.47      103.82      6.11 o
   8  10   2       42.40       37.41      3.02 o
   9  10   2       32.24       27.48      2.95 o
  10  10   2       96.09      106.65      5.73 o
 -10  11   2        0.76       -0.12      5.42 o
  -9  11   2       19.39       16.70      4.42 o
  -8  11   2       10.35        3.66      7.31 o
  -7  11   2        9.19        7.74      5.31 o
  -6  11   2        1.91       -3.21      4.33 o
  -5  11   2       30.90       21.30      4.03 o
  -4  11   2       49.83       39.40      3.89 o
  -3  11   2        4.85        9.35      3.86 o
  -2  11   2       54.84       36.35      4.22 o
  -1  11   2       87.70       65.00      4.82 o
   0  11   2       10.97        5.01      3.95 o
   1  11   2       83.49       70.37      4.52 o
   2  11   2       26.35       23.40      3.38 o
   3  11   2        0.04        3.12      3.57 o
   4  11   2       76.59       64.03      5.60 o
   5  11   2        0.88        5.71      4.38 o
   6  11   2       90.81      108.81      7.64 o
   7  11   2       80.96       91.20      9.39 o
   8  11   2        0.02        3.40      4.40 o
  -7  12   2        3.95       -3.89      4.43 o
  -6  12   2      111.13      129.07     17.29 o
  -5  12   2       78.87       76.53      5.40 o
  -4  12   2       31.10       53.40      6.63 o
  -3  12   2      116.05      157.51      7.31 o
  -2  12   2      302.39      346.21      7.96 o
  -1  12   2      160.12      197.53      8.03 o
   0  12   2        3.98        5.97      3.52 o
   1  12   2       40.44       31.08      5.70 o
   2  12   2      154.42      155.01     11.70 o
   3  12   2       25.65       20.37      4.04 o
   4  12   2      120.42      124.54      8.19 o
   5  12   2       43.56       55.59      5.33 o
   6  12   2        7.54       16.86      5.10 o
  -1  13   2       31.42       29.87      5.55 o
   0  13   2        0.43        8.99      3.76 o
 -18   1   3       31.77       29.86      3.81 o
 -17   1   3      187.68      187.59      7.54 o
 -16   1   3      106.22      105.74      4.79 o
 -15   1   3      433.13      426.55      5.80 o
 -14   1   3      272.84      271.43      4.81 o
 -13   1   3        4.96        8.81      1.46 o
 -12   1   3      804.13      794.42      5.75 o
 -11   1   3      994.57      988.38      6.38 o
 -10   1   3      773.51      750.76      4.64 o
  -9   1   3     1052.02     1024.70      6.45 o
  -8   1   3      546.98      577.16      3.53 o
  -7   1   3        4.27        5.33      0.56 o
  -6   1   3     1558.38     1505.67      7.32 o
  -5   1   3      346.91      330.05      2.01 o
  -4   1   3      190.68      189.69      1.32 o
  -3   1   3      513.43      576.09      2.63 o
  -2   1   3     6376.05     6814.08     25.85 o
  -1   1   3    10353.89    11290.32     50.29 o
   0   1   3     8225.01     9233.69     37.63 o
   1   1   3     1882.85     1982.16      9.36 o
   2   1   3     1171.05     1083.88      5.44 o
   3   1   3      143.74      117.23      1.41 o
   4   1   3     1782.66     1994.56     10.61 o
   5   1   3      481.41      500.27      3.22 o
   6   1   3       90.67       54.99      1.32 o
   7   1   3     1494.15     1546.30      9.04 o
   8   1   3      759.02      801.77      6.05 o
   9   1   3      245.38      255.59      3.37 o
  10   1   3     1825.55     1783.27     12.00 o
  11   1   3       28.19       25.07      1.87 o
  12   1   3      114.80      103.59      3.87 o
  13   1   3      154.81      149.99      6.04 o
  14   1   3       62.45       54.46      3.77 o
  15   1   3       53.01       45.93      3.67 o
  16   1   3      114.03      101.76      7.53 o
 -18   2   3        9.62       18.38      4.66 o
 -17   2   3       66.04       70.83      5.76 o
 -16   2   3       40.33       41.28      2.87 o
 -15   2   3        0.27        1.08      1.81 o
 -14   2   3      419.01      415.41      6.04 o
 -13   2   3       28.75       22.96      1.99 o
 -12   2   3        8.15       15.37      1.61 o
 -11   2   3        0.03       -1.03      1.03 o
 -10   2   3       39.27       58.27      1.85 o
  -9   2   3      345.87      331.89      2.93 o
  -8   2   3      201.42      213.41      2.33 o
  -7   2   3        3.15       11.61      0.72 o
  -6   2   3     3023.58     3320.20     15.72 o
  -5   2   3     4198.17     4674.15     21.60 o
  -4   2   3      661.04      756.01      3.94 o
  -3   2   3     1059.36     1103.91      5.30 o
  -2   2   3    13038.29    14519.59     72.70 o
  -1   2   3     3670.08     3875.75     19.98 o
   0   2   3     1577.01     1677.43      9.18 o
   1   2   3     3495.68     3666.88     23.20 o
   2   2   3      804.14      894.49      9.58 o
   3   2   3     1079.78     1134.63      6.95 o
   4   2   3      949.41     1074.11      6.55 o
   5   2   3     1916.56     1901.55     10.05 o
   6   2   3      127.44      106.03      1.76 o
   7   2   3      294.80      339.44      3.00 o
   8   2   3      149.94      139.70      2.15 o
   9   2   3       73.87       82.55      2.51 o
  10   2   3      444.18      421.11      5.12 o
  11   2   3      141.15      126.05      3.36 o
  12   2   3       40.92       35.57      2.24 o
  13   2   3       28.51       22.77      2.00 o
  14   2   3        0.33        2.02      1.92 o
  15   2   3        9.36        8.87      3.40 o
  16   2   3       30.05       19.22      4.91 o
 -18   3   3      175.55      201.24      8.50 o
 -17   3   3      125.91      107.26      6.33 o
 -16   3   3      130.45      125.89      5.09 o
 -15   3   3        4.06        5.47      2.13 o
 -14   3   3      415.90      382.73      5.81 o
 -13   3   3      127.65      113.71      3.78 o
 -12   3   3        2.84        1.61      1.30 o
 -11   3   3     1207.31     1146.94      9.06 o
 -10   3   3      612.06      591.18      5.16 o
  -9   3   3     1834.22     1786.45     11.21 o
  -8   3   3      691.26      670.86      5.16 o
  -7   3   3     1976.40     1935.44     11.22 o
  -6   3   3      195.15      199.88      2.44 o
  -5   3   3      800.13      741.54      5.28 o
  -4   3   3      902.76      846.09      5.00 o
  -3   3   3     2583.13     2385.07     13.38 o
  -2   3   3      920.59     1031.28      6.29 o
  -1   3   3     2145.64     2077.60     11.30 o
   0   3   3      708.32      706.60      4.49 o
   1   3   3      124.09      120.87      1.42 o
   2   3   3     5462.48     5588.63     27.73 o
   3   3   3     1451.72     1570.16      8.70 o
   4   3   3     3728.40     3783.30     18.79 o
   5   3   3      870.31      887.82      6.24 o
   6   3   3      782.64      735.71      5.35 o
   7   3   3      282.95      276.92      3.28 o
   8   3   3      280.11      239.11      3.28 o
   9   3   3      133.17      120.37      2.76 o
  10   3   3       96.70       82.25      3.60 o
  11   3   3      616.05      612.96      5.67 o
  12   3   3      278.20      285.34      4.46 o
  13   3   3      481.07      514.63      7.05 o
  14   3   3      201.27      210.08      5.19 o
  15   3   3      104.86       98.87      5.11 o
  16   3   3       78.19       61.92      4.88 o
 -17   4   3       37.33       34.51      4.96 o
 -16   4   3        0.07       -2.24      2.24 o
 -15   4   3        5.52        9.55      2.50 o
 -14   4   3       33.89       31.40      2.58 o
 -13   4   3        2.18        6.37      1.78 o
 -12   4   3      178.15      176.33      4.02 o
 -11   4   3      497.34      503.16      5.97 o
 -10   4   3       84.86       77.82      2.82 o
  -9   4   3       18.47       20.00      1.27 o
  -8   4   3      214.34      241.74      3.13 o
  -7   4   3       46.82       33.85      1.40 o
  -6   4   3      488.16      460.53      4.65 o
  -5   4   3       77.82       94.42      4.36 o
  -4   4   3     1907.72     2125.59     11.64 o
  -3   4   3     1948.53     1990.69     11.11 o
  -2   4   3     5408.10     5759.05     31.15 o
  -1   4   3     1048.88     1164.46      7.31 o
   0   4   3      217.69      200.09      2.50 o
   1   4   3      514.46      619.03      4.17 o
   2   4   3      144.85      163.20      1.83 o
   3   4   3      235.09      235.72      2.65 o
   4   4   3       95.43       85.04      1.84 o
   5   4   3       83.90       99.48      2.11 o
   6   4   3      346.81      361.33      3.96 o
   7   4   3       57.52       53.50      1.99 o
   8   4   3        7.06        1.14      1.10 o
   9   4   3      116.20      106.62      2.75 o
  10   4   3      111.69       90.95      2.63 o
  11   4   3       78.02       71.53      2.68 o
  12   4   3        9.84       13.40      1.84 o
  13   4   3        4.13        0.81      2.08 o
  14   4   3       60.13       57.14      3.12 o
  15   4   3        2.35        1.59      2.45 o
  16   4   3        5.81        0.67      6.75 o
 -17   5   3       14.78       12.77      3.37 o
 -16   5   3       51.63       46.49      3.89 o
 -15   5   3      231.73      241.15      7.54 o
 -14   5   3      138.84      130.50      5.58 o
 -13   5   3      182.71      179.87      4.99 o
 -12   5   3     1217.79     1202.32     10.77 o
 -11   5   3      231.72      212.45      4.16 o
 -10   5   3       27.65       16.47      1.71 o
  -9   5   3      265.30      237.23      3.88 o
  -8   5   3     1285.33     1242.73      8.46 o
  -7   5   3      678.06      623.97      5.82 o
  -6   5   3      638.82      642.60      5.17 o
  -5   5   3     1021.81      983.76      6.49 o
  -4   5   3      722.82      729.17      5.74 o
  -3   5   3     2846.30     2775.64     15.36 o
  -2   5   3     1503.20     1445.18      9.14 o
  -1   5   3     2022.86     1977.31     18.26 o
   0   5   3      552.77      467.26      3.92 o
   1   5   3      194.87      198.27      2.40 o
   2   5   3     1110.67     1176.49      7.55 o
   3   5   3     3157.00     3343.43     18.09 o
   4   5   3      529.46      499.26      4.48 o
   5   5   3      724.73      700.60      5.50 o
   6   5   3      538.28      563.82      4.90 o
   7   5   3      112.28      114.06      3.15 o
   8   5   3      224.52      218.70      4.17 o
   9   5   3      492.41      559.49      6.34 o
  10   5   3     1200.35     1165.74     10.28 o
  11   5   3      277.69      269.84      4.99 o
  12   5   3       94.87       89.19      4.00 o
  13   5   3      160.05      152.12      4.35 o
  14   5   3       86.67       72.63      3.90 o
  15   5   3        1.45       -2.56      2.56 o
 -16   6   3        7.42       -3.77      3.77 o
 -15   6   3        1.05       -1.29      1.98 o
 -14   6   3       35.01       26.42      2.44 o
 -13   6   3        2.82        0.42      1.67 o
 -12   6   3        4.50        0.84      1.71 o
 -11   6   3       54.48       38.34      2.16 o
 -10   6   3       87.99       77.86      3.40 o
  -9   6   3       21.95       23.00      1.58 o
  -8   6   3       23.51       19.10      1.51 o
  -7   6   3       36.63       36.36      1.77 o
  -6   6   3      117.42      112.33      2.65 o
  -5   6   3       44.66       41.96      1.92 o
  -4   6   3      420.50      364.94      3.69 o
  -3   6   3       95.17       84.95      2.31 o
  -2   6   3       36.70       26.14      1.31 o
  -1   6   3       29.61       35.01      1.38 o
   0   6   3      306.52      308.18      3.30 o
   1   6   3      552.62      505.70      4.18 o
   2   6   3      590.33      603.13      4.97 o
   3   6   3       63.64       80.06      2.17 o
   4   6   3        3.54        4.39      1.12 o
   5   6   3       10.81        5.69      1.48 o
   6   6   3      489.48      532.66      5.31 o
   7   6   3       11.00       10.28      1.54 o
   8   6   3       82.01       80.00      3.86 o
   9   6   3        4.02        4.16      1.63 o
  10   6   3       16.31       19.85      2.21 o
  11   6   3        2.10       -1.67      1.67 o
  12   6   3       21.96       18.24      2.10 o
  13   6   3       27.41       21.26      2.87 o
  14   6   3       33.31       19.76      3.12 o
 -15   7   3       27.02       14.15      3.60 o
 -14   7   3       97.09       94.43      5.01 o
 -13   7   3      154.62      150.98      5.78 o
 -12   7   3      171.14      186.82      4.50 o
 -11   7   3       96.32       94.72      3.30 o
 -10   7   3      796.33      775.60      7.90 o
  -9   7   3      308.02      313.73      4.93 o
  -8   7   3      441.90      465.41      5.72 o
  -7   7   3     1138.88     1212.84     10.15 o
  -6   7   3      114.16      119.64      3.17 o
  -5   7   3       57.05       50.94      1.92 o
  -4   7   3      685.18      674.20      6.25 o
  -3   7   3     1321.58     1329.45      8.46 o
  -2   7   3     1420.37     1391.35      9.75 o
  -1   7   3     2214.54     2239.39     13.68 o
   0   7   3      854.76      840.90      6.41 o
   1   7   3      701.40      688.78      5.68 o
   2   7   3      181.21      172.70      3.29 o
   3   7   3     1346.29     1319.92      9.64 o
   4   7   3      442.23      470.75      5.35 o
   5   7   3      298.68      326.89      4.66 o
   6   7   3      197.94      186.93      4.28 o
   7   7   3      676.38      679.48      8.35 o
   8   7   3      682.91      645.10     10.92 o
   9   7   3      268.25      243.06      6.73 o
  10   7   3      189.14      191.85      7.06 o
  11   7   3       97.82       92.57      4.19 o
  12   7   3      140.44      128.06      5.37 o
  13   7   3        5.05       -1.69      2.52 o
  14   7   3      103.01      114.91      5.26 o
 -14   8   3       22.25        8.60      4.94 o
 -13   8   3        7.87        3.96      2.67 o
 -12   8   3        1.32       -2.11      2.11 o
 -11   8   3       11.42        0.62      2.04 o
 -10   8   3       36.72       25.80      2.46 o
  -9   8   3        0.07       -1.00      2.23 o
  -8   8   3       32.87       31.63      2.71 o
  -7   8   3      190.52      203.92      4.93 o
  -6   8   3       39.68       41.61      2.22 o
  -5   8   3      122.75      120.47      3.24 o
  -4   8   3       53.40       46.64      2.58 o
  -3   8   3      213.74      212.46      3.56 o
  -2   8   3        7.29        8.79      1.37 o
  -1   8   3        2.44        4.66      1.29 o
   0   8   3      216.76      214.62      3.47 o
   1   8   3        0.56        2.85      1.35 o
   2   8   3      282.90      289.82      4.16 o
   3   8   3       91.39       70.94      3.00 o
   4   8   3       62.53       56.66      2.73 o
   5   8   3       47.24       38.90      2.31 o
   6   8   3        2.80       -0.95      2.29 o
   7   8   3        2.64        3.52      2.51 o
   8   8   3      350.22      362.31      7.82 o
   9   8   3       18.27       20.07      2.99 o
  10   8   3        2.74        4.64      2.72 o
  11   8   3       13.64        6.62      2.63 o
  12   8   3        3.89        1.65      2.97 o
  13   8   3        8.85        9.12      3.22 o
 -13   9   3        1.57       -2.79      2.81 o
 -12   9   3       89.36       95.68      4.83 o
 -11   9   3      119.45      124.25      5.39 o
 -10   9   3       25.75       23.54      3.40 o
  -9   9   3      288.57      306.96      6.38 o
  -8   9   3      199.43      198.45      5.36 o
  -7   9   3      594.74      595.34      8.32 o
  -6   9   3      364.87      381.45      7.61 o
  -5   9   3      662.99      699.19      9.09 o
  -4   9   3      132.02      140.59      3.66 o
  -3   9   3        2.16       -1.55      1.85 o
  -2   9   3      546.95      538.76      6.04 o
  -1   9   3     1040.89     1049.67      8.62 o
   0   9   3      196.13      215.99      4.46 o
   1   9   3      346.85      349.98      5.46 o
   2   9   3      349.39      343.13      6.22 o
   3   9   3      341.79      351.13      6.32 o
   4   9   3      886.37      876.63     11.09 o
   5   9   3       41.42       29.95      3.20 o
   6   9   3      172.92      154.29      7.85 o
   7   9   3      188.30      172.50      6.08 o
   8   9   3      223.95      255.96      6.64 o
   9   9   3      348.67      384.34      9.33 o
  10   9   3       82.09       95.21      6.37 o
  11   9   3       18.09       20.76      3.87 o
 -12  10   3       27.85       19.60      5.50 o
 -11  10   3        1.45        3.58      3.76 o
 -10  10   3       41.18       35.48      5.18 o
  -9  10   3        0.09       -2.59      2.59 o
  -8  10   3        8.76       15.23      2.31 o
  -7  10   3       74.90       54.30      3.54 o
  -6  10   3        2.37        5.12      2.17 o
  -5  10   3        0.05        3.41      3.01 o
  -4  10   3        8.45        7.23      2.76 o
  -3  10   3       25.07       19.31      1.88 o
  -2  10   3       50.58       43.16      2.22 o
  -1  10   3      112.32      108.05      4.30 o
   0  10   3       13.69        8.83      2.14 o
   1  10   3        4.23        2.25      2.53 o
   2  10   3       56.12       47.83      4.31 o
   3  10   3       77.92       63.49      4.17 o
   4  10   3       28.05       33.91      3.50 o
   5  10   3        4.28       -0.02      3.02 o
   6  10   3       14.34       13.90      3.32 o
   7  10   3       14.88       15.33      3.27 o
   8  10   3        7.39        6.97      2.92 o
   9  10   3        0.10       -3.17      3.17 o
  10  10   3       48.44       39.84      5.61 o
 -10  11   3      103.64      106.58     10.80 o
  -9  11   3       56.41       64.65      5.89 o
  -8  11   3       92.14       99.71     10.03 o
  -7  11   3      150.02      182.92      8.12 o
  -6  11   3       26.28       26.64      4.19 o
  -5  11   3      195.45      232.32      7.97 o
  -4  11   3      434.75      449.37     14.84 o
  -3  11   3      339.61      344.85     12.68 o
  -2  11   3        8.00        1.16      3.51 o
  -1  11   3        5.98       -2.93      2.93 o
   0  11   3      149.18      151.09      7.49 o
   1  11   3      334.14      364.87      8.64 o
   2  11   3      163.96      193.38      6.93 o
   3  11   3      253.90      300.32      7.46 o
   4  11   3       79.02       79.07      5.55 o
   5  11   3      102.29      130.94     11.27 o
   6  11   3      322.15      375.84      9.87 o
   7  11   3       36.67       39.49      4.07 o
   8  11   3        1.34        0.25      3.78 o
  -7  12   3        4.73        5.55      4.54 o
  -6  12   3       36.92       31.48      4.58 o
  -5  12   3        1.78       -1.43      3.53 o
  -4  12   3        1.51        2.79      3.26 o
  -3  12   3       13.59       14.31      3.25 o
  -2  12   3        8.48       15.77      3.18 o
  -1  12   3        4.55        4.66      3.05 o
   0  12   3        2.11        0.48      3.74 o
   1  12   3        5.72        0.41      2.85 o
   2  12   3       19.68       11.85      3.22 o
   3  12   3        6.63        1.72      4.25 o
   4  12   3       15.35       15.64      3.56 o
   5  12   3        0.11        2.39      4.14 o
 -18   0   4      167.07      199.57     11.11 o
 -17   0   4       46.07       46.01      5.20 o
 -16   0   4      307.21      297.50      8.77 o
 -15   0   4      316.57      323.07      7.54 o
 -14   0   4      492.49      465.13      8.66 o
 -13   0   4      634.56      619.98      7.06 o
 -12   0   4       70.14       78.02      3.23 o
 -11   0   4      145.34      141.20      3.81 o
 -10   0   4        3.82        3.12      1.07 o
  -9   0   4      130.44      166.53      2.68 o
  -8   0   4      277.28      310.14      3.34 o
  -7   0   4    14685.79    16030.37     88.16 o
  -6   0   4      310.44      302.56      2.65 o
  -5   0   4     1011.09      973.16      6.09 o
  -4   0   4      629.21      606.20      4.30 o
  -3   0   4       66.11       50.81      1.01 o
  -2   0   4     1939.89     1896.54     12.65 o
  -1   0   4       44.78       30.83      1.07 o
   0   0   4     1469.05     1552.12      9.85 o
   1   0   4      101.62      115.36      1.85 o
   2   0   4       38.32       50.39      1.35 o
   3   0   4     3489.32     3896.49     25.76 o
   4   0   4     1859.56     1998.19     12.75 o
   5   0   4      585.47      818.59      6.74 o
   6   0   4     4969.63     4876.70     28.00 o
   7   0   4      306.58      314.37      4.42 o
   8   0   4     2578.57     2510.90     17.42 o
   9   0   4      340.44      383.80      5.18 o
  10   0   4        7.81        3.14      1.74 o
  11   0   4      541.27      557.77      9.47 o
  12   0   4      323.19      313.14      9.54 o
  13   0   4      172.08      185.13      7.77 o
  14   0   4       42.40       40.69      4.13 o
  15   0   4       51.05       50.97      9.69 o
  16   0   4      106.44      129.79      9.07 o
 -18   1   4        1.58       -0.84      3.07 o
 -17   1   4       29.89       30.45      3.55 o
 -16   1   4        2.58        3.04      1.74 o
 -15   1   4       44.84       33.26      2.29 o
 -14   1   4       74.63       60.94      2.68 o
 -13   1   4       18.72       19.24      1.62 o
 -12   1   4        6.89        5.31      1.00 o
 -11   1   4        0.01       -0.79      0.79 o
 -10   1   4        9.42        7.37      0.85 o
  -9   1   4       30.67       34.83      1.11 o
  -8   1   4      134.00      110.10      1.69 o
  -7   1   4      748.80      738.92      3.99 o
  -6   1   4       15.63        9.59      0.74 o
  -5   1   4      614.72      617.97      3.33 o
  -4   1   4       86.82       95.84      0.94 o
  -3   1   4      254.34      278.15      2.01 o
  -2   1   4     1877.02     2018.94      8.92 o
  -1   1   4     1156.42     1382.54      6.75 o
   0   1   4      263.09      279.64      1.91 o
   1   1   4     1848.52     1739.84      7.81 o
   2   1   4        0.01        0.90      0.44 o
   3   1   4       74.42       85.53      1.38 o
   4   1   4      417.24      418.87      3.03 o
   5   1   4      398.61      409.77      3.27 o
   6   1   4      461.05      532.88      3.64 o
   7   1   4      128.57      127.23      1.99 o
   8   1   4       47.41       48.62      1.47 o
   9   1   4      132.03      134.84      3.13 o
  10   1   4      160.67      160.64      3.21 o
  11   1   4      231.34      227.74      4.32 o
  12   1   4       36.77       29.71      2.77 o
  13   1   4        3.69        1.67      2.18 o
  14   1   4       42.91       47.86      3.02 o
  15   1   4        5.41        7.39      3.24 o
  16   1   4       19.97       23.88      5.35 o
 -18   2   4      171.44      197.00      9.87 o
 -17   2   4       91.06       91.34      7.74 o
 -16   2   4      165.89      170.46      5.76 o
 -15   2   4      103.16      104.76      4.07 o
 -14   2   4        3.74        5.35      1.53 o
 -13   2   4      623.76      587.40      6.15 o
 -12   2   4      394.19      373.64      4.31 o
 -11   2   4      196.55      176.71      2.73 o
 -10   2   4      955.12      936.07      6.03 o
  -9   2   4      321.47      322.28      3.05 o
  -8   2   4      353.65      351.47      2.95 o
  -7   2   4      561.15      515.89      3.81 o
  -6   2   4      255.71      276.47      2.39 o
  -5   2   4     1299.12     1250.00      6.02 o
  -4   2   4      209.40      177.52      1.55 o
  -3   2   4      939.98     1034.28      4.86 o
  -2   2   4     3986.69     4254.76     19.82 o
  -1   2   4       10.84        9.42      0.60 o
   0   2   4     1546.37     1649.09      8.71 o
   1   2   4     4040.39     4286.24     20.29 o
   2   2   4       98.23      114.32      1.21 o
   3   2   4       43.42       26.44      1.40 o
   4   2   4     3080.79     3019.00     15.09 o
   5   2   4     1256.70     1297.33      7.44 o
   6   2   4      880.11      832.44      5.11 o
   7   2   4      421.76      395.20      3.58 o
   8   2   4      454.09      444.34      3.94 o
   9   2   4      194.04      182.13      3.22 o
  10   2   4      561.78      533.91      5.25 o
  11   2   4      396.73      427.22      5.07 o
  12   2   4      200.22      205.51      4.29 o
  13   2   4       61.52       57.45      2.87 o
  14   2   4      200.04      217.22      5.52 o
  15   2   4      136.91      144.14     10.16 o
  16   2   4       82.92       69.44      6.21 o
 -18   3   4        3.22       13.83      4.70 o
 -17   3   4       77.47       97.00      7.24 o
 -16   3   4       18.55       19.87      2.74 o
 -15   3   4      182.65      162.21      4.99 o
 -14   3   4      219.79      198.88      4.52 o
 -13   3   4      103.80       81.31      2.90 o
 -12   3   4       60.44       40.16      2.16 o
 -11   3   4      408.44      409.24      4.59 o
 -10   3   4      138.13      142.99      2.51 o
  -9   3   4       23.47       17.70      1.13 o
  -8   3   4        2.04        0.57      0.89 o
  -7   3   4       55.50       48.36      1.36 o
  -6   3   4        0.50        0.96      0.88 o
  -5   3   4      288.92      275.30      2.26 o
  -4   3   4      491.11      659.24      3.90 o
  -3   3   4      387.21      380.52      3.28 o
  -2   3   4     1879.74     2184.96     12.71 o
  -1   3   4     1144.41     1143.94      6.73 o
   0   3   4       17.27       13.64      0.71 o
   1   3   4      514.23      550.29      3.66 o
   2   3   4        4.45        6.48      0.64 o
   3   3   4        0.24       -0.61      0.61 o
   4   3   4       31.51       28.16      1.16 o
   5   3   4        2.19        4.20      0.84 o
   6   3   4       75.34       72.60      2.14 o
   7   3   4      252.06      205.07      2.91 o
   8   3   4      312.98      322.56      3.85 o
   9   3   4      117.57      115.71      2.86 o
  10   3   4      198.47      202.69      4.06 o
  11   3   4       19.75       19.29      1.74 o
  12   3   4      118.21       99.61      3.56 o
  13   3   4       38.74       35.01      2.58 o
  14   3   4       94.67       99.57      4.62 o
  15   3   4        7.04        9.84      3.17 o
 -17   4   4      178.96      192.29      9.45 o
 -16   4   4       33.06       25.73      2.87 o
 -15   4   4      200.42      188.09      5.48 o
 -14   4   4      343.67      341.73      6.19 o
 -13   4   4      368.88      318.58      5.17 o
 -12   4   4        3.22        3.13      1.51 o
 -11   4   4       47.91       43.18      2.12 o
 -10   4   4      485.24      460.06      5.22 o
  -9   4   4      430.78      401.64      4.34 o
  -8   4   4     1631.66     1613.01     10.27 o
  -7   4   4     1957.07     1956.10     11.62 o
  -6   4   4      873.34      849.16      6.61 o
  -5   4   4     1160.19     1232.81      7.21 o
  -4   4   4     4748.22     4693.02     24.41 o
  -3   4   4      673.01      661.54      5.13 o
  -2   4   4        5.42        6.13      0.81 o
  -1   4   4      102.94      118.75      2.10 o
   0   4   4       87.94       51.81      2.33 o
   1   4   4     2744.96     2785.11     14.18 o
   2   4   4     3045.08     2959.66     15.18 o
   3   4   4     2115.49     2132.77     12.64 o
   4   4   4     2578.25     2426.85     14.43 o
   5   4   4     1253.32     1240.40      8.80 o
   6   4   4      541.35      577.61      5.15 o
   7   4   4      521.91      535.21      4.90 o
   8   4   4        6.44        0.53      1.16 o
   9   4   4        7.60       14.54      1.49 o
  10   4   4      160.38      181.26      3.74 o
  11   4   4      146.95      125.97      3.63 o
  12   4   4      594.04      611.55      6.89 o
  13   4   4      104.00       95.32      4.17 o
  14   4   4      248.40      277.01      6.88 o
  15   4   4      212.16      268.40      8.65 o
 -17   5   4        8.41        4.31      3.87 o
 -16   5   4        7.94        8.39      3.01 o
 -15   5   4      149.65      151.44      5.79 o
 -14   5   4        1.61       -2.03      2.03 o
 -13   5   4      193.89      187.55      5.10 o
 -12   5   4        1.92        9.05      1.95 o
 -11   5   4      135.35      108.63      3.52 o
 -10   5   4       80.58       78.86      2.81 o
  -9   5   4      540.27      524.28      5.60 o
  -8   5   4      402.38      361.45      4.17 o
  -7   5   4      309.16      302.71      3.98 o
  -6   5   4      297.11      278.13      3.02 o
  -5   5   4     1657.90     1675.99      9.56 o
  -4   5   4     1119.91     1184.39      7.56 o
  -3   5   4      272.53      286.29      3.32 o
  -2   5   4      195.65      228.71      3.30 o
  -1   5   4     1360.41     1325.32      8.53 o
   0   5   4        4.86        4.08      0.81 o
   1   5   4        1.28        2.77      0.74 o
   2   5   4       25.86       24.60      1.02 o
   3   5   4      361.30      354.62      3.36 o
   4   5   4       16.27        9.71      1.16 o
   5   5   4       70.88       56.71      1.76 o
   6   5   4      747.68      702.11      5.76 o
   7   5   4        0.61       -0.92      1.36 o
   8   5   4       15.59       10.96      1.60 o
   9   5   4      130.46      137.55      3.82 o
  10   5   4      109.06       92.47      3.24 o
  11   5   4       23.03       28.07      2.20 o
  12   5   4       35.67       29.06      2.45 o
  13   5   4       17.14       13.68      2.38 o
  14   5   4        2.26       -2.47      2.55 o
 -16   6   4      106.32       93.64      4.84 o
 -15   6   4      189.99      201.65      7.80 o
 -14   6   4      212.03      222.96      5.85 o
 -13   6   4      121.18      110.50      4.47 o
 -12   6   4      343.46      319.94      4.94 o
 -11   6   4      967.44      879.20      8.02 o
 -10   6   4      592.91      530.93      5.50 o
  -9   6   4      599.24      567.83      5.47 o
  -8   6   4      102.43      125.07      3.91 o
  -7   6   4      201.29      198.72      4.49 o
  -6   6   4      500.91      527.65      4.64 o
  -5   6   4     1601.68     1656.14     10.99 o
  -4   6   4     1421.53     1439.66      9.17 o
  -3   6   4     2422.78     2565.79     16.07 o
  -2   6   4     1922.88     1975.28     13.79 o
  -1   6   4      925.56      980.99      8.37 o
   0   6   4      760.27      766.69      6.08 o
   1   6   4      316.21      293.39      3.41 o
   2   6   4      300.48      283.39      3.24 o
   3   6   4      455.26      465.74      4.40 o
   4   6   4     1776.98     1737.44     12.97 o
   5   6   4        3.00        1.85      1.38 o
   6   6   4      482.79      484.27      4.87 o
   7   6   4      184.61      191.40      3.77 o
   8   6   4      864.84      861.14      8.35 o
   9   6   4      601.80      585.27      7.71 o
  10   6   4      131.08      137.67      5.04 o
  11   6   4       63.87       53.22      3.14 o
  12   6   4       71.97       78.34      3.59 o
  13   6   4       42.60       43.44      3.18 o
  14   6   4       22.31       21.42      3.97 o
 -15   7   4        0.84       -1.80      4.09 o
 -14   7   4       23.75       29.10      3.17 o
 -13   7   4        1.27        0.80      2.11 o
 -12   7   4        3.66       -0.19      2.15 o
 -11   7   4        4.08        3.36      1.90 o
 -10   7   4       51.96       46.27      2.63 o
  -9   7   4       24.79       19.99      1.97 o
  -8   7   4       98.54      100.61      3.68 o
  -7   7   4       30.99       31.55      2.07 o
  -6   7   4       38.66       37.19      1.85 o
  -5   7   4      260.24      228.29      3.43 o
  -4   7   4      179.34      165.32      3.34 o
  -3   7   4       29.07       23.85      1.60 o
  -2   7   4       56.47       72.24      2.64 o
  -1   7   4       40.40       38.73      1.81 o
   0   7   4       21.20       22.91      1.44 o
   1   7   4      285.01      274.13      3.55 o
   2   7   4      151.65      155.28      3.21 o
   3   7   4       13.80       12.16      1.42 o
   4   7   4      129.79      121.65      3.17 o
   5   7   4       33.63       26.91      2.06 o
   6   7   4        2.93        0.47      2.06 o
   7   7   4      227.98      232.59      6.18 o
   8   7   4        2.79        1.78      2.44 o
   9   7   4      105.64       95.23      4.86 o
  10   7   4       18.47        9.48      2.43 o
  11   7   4        0.13       -1.24      2.48 o
  12   7   4       13.13       10.44      2.74 o
  13   7   4       10.43        4.91      2.55 o
 -14   8   4       67.69       59.97      6.30 o
 -13   8   4       70.17       65.89      4.40 o
 -12   8   4       12.53        8.84      2.30 o
 -11   8   4      119.35      136.73      4.69 o
 -10   8   4      315.30      346.63      6.58 o
  -9   8   4      371.25      366.79      7.20 o
  -8   8   4      665.38      663.51      8.69 o
  -7   8   4      609.00      598.18      7.21 o
  -6   8   4      401.93      387.40      5.30 o
  -5   8   4      374.74      360.80      5.07 o
  -4   8   4      124.59      104.38      3.49 o
  -3   8   4      330.53      335.55      4.06 o
  -2   8   4      548.28      565.55      5.89 o
  -1   8   4      676.80      692.33      6.37 o
   0   8   4      942.50      984.74      7.86 o
   1   8   4     1023.02     1021.65      7.77 o
   2   8   4      325.16      316.12      4.80 o
   3   8   4       50.72       43.08      2.43 o
   4   8   4      271.15      279.18      5.03 o
   5   8   4      231.30      232.59      5.37 o
   6   8   4      162.60      177.53      7.77 o
   7   8   4      271.79      314.92      7.70 o
   8   8   4      552.06      614.16      9.51 o
   9   8   4      171.32      187.55      6.99 o
  10   8   4       92.88       98.82      5.06 o
  11   8   4        7.36        4.97      2.71 o
  12   8   4        0.82       -3.04      3.04 o
 -13   9   4       54.39       62.24      7.54 o
 -12   9   4       15.14       10.21      2.56 o
 -11   9   4       15.74        7.45      2.56 o
 -10   9   4        1.29        0.47      2.10 o
  -9   9   4        0.36        4.30      2.31 o
  -8   9   4       50.37       49.21      3.08 o
  -7   9   4       31.46       32.99      3.14 o
  -6   9   4        2.58       -0.35      2.01 o
  -5   9   4       72.35       64.56      3.70 o
  -4   9   4       27.07       24.38      2.00 o
  -3   9   4      414.18      406.15      5.30 o
  -2   9   4       69.20       82.66      3.38 o
  -1   9   4        0.95        4.02      1.54 o
   0   9   4       63.89       51.21      2.66 o
   1   9   4        7.10        3.16      1.70 o
   2   9   4        1.13        1.28      2.21 o
   3   9   4       18.26       15.05      2.50 o
   4   9   4       17.35       16.61      2.57 o
   5   9   4        0.51       -2.66      2.66 o
   6   9   4        6.27       -0.94      3.07 o
   7   9   4        0.47       -2.52      2.52 o
   8   9   4        7.46        4.10      2.76 o
   9   9   4       27.77       15.01      3.46 o
  10   9   4        1.23        2.25      4.66 o
  11   9   4        0.07        1.45      3.95 o
 -12  10   4       41.63       36.48      4.60 o
 -11  10   4      194.15      217.39      6.63 o
 -10  10   4      113.41      107.66     10.77 o
  -9  10   4       60.28       51.15      3.47 o
  -8  10   4      201.86      225.09      6.85 o
  -7  10   4      159.05      174.56      6.48 o
  -6  10   4      336.85      374.41      8.18 o
  -5  10   4      167.12      201.35      5.66 o
  -4  10   4      376.29      388.67      7.48 o
  -3  10   4      209.97      195.71      6.06 o
  -2  10   4       11.74        6.85      2.35 o
  -1  10   4      112.77      150.09      6.99 o
   0  10   4      169.23      171.96      5.85 o
   1  10   4      143.96      167.28      8.37 o
   2  10   4      411.83      435.10      8.06 o
   3  10   4      351.51      400.93      7.81 o
   4  10   4      246.36      304.59      8.19 o
   5  10   4      281.58      326.81      8.65 o
   6  10   4       37.27       42.92      4.08 o
   7  10   4       71.57       82.13      4.96 o
   8  10   4        7.23        3.24      3.25 o
   9  10   4       13.44       13.37      3.83 o
 -10  11   4        0.01       19.57      8.77 o
  -9  11   4       18.04       15.98      5.06 o
  -8  11   4       38.66       39.15      7.16 o
  -7  11   4        1.25        1.01      4.35 o
  -6  11   4        4.95       -0.39      3.91 o
  -5  11   4        0.96        0.17      3.12 o
  -4  11   4        2.28        4.38      2.18 o
  -3  11   4       11.92       12.13      2.54 o
  -2  11   4       10.75        5.17      2.33 o
  -1  11   4       20.36       12.81      4.52 o
   0  11   4        0.16       -2.88      2.88 o
   1  11   4       76.69       65.39      3.85 o
   2  11   4       10.56        4.91      3.20 o
   3  11   4        6.93        4.83      4.23 o
   4  11   4       46.41       35.68      4.03 o
   5  11   4       16.34       23.46      4.37 o
   6  11   4       28.33       35.34      4.07 o
   7  11   4        0.19       -3.03      4.54 o
  -7  12   4       39.78       39.11      6.89 o
  -6  12   4      149.56      159.92      8.70 o
  -5  12   4       31.21       30.50      4.45 o
  -4  12   4       29.32       25.16      4.75 o
  -3  12   4      135.72      164.50      9.64 o
  -2  12   4      176.28      206.56     12.51 o
  -1  12   4      180.99      212.98      8.60 o
   0  12   4       74.77       77.43      5.46 o
   1  12   4       47.37       40.70      4.82 o
   2  12   4       28.42       17.78      4.06 o
   3  12   4        0.75       -4.20      4.80 o
   4  12   4       98.75       99.15      9.31 o
 -18   1   5        1.14       -3.43      3.72 o
 -17   1   5      115.04      107.42      8.20 o
 -16   1   5      140.19      133.88      4.35 o
 -15   1   5      316.00      319.87      5.20 o
 -14   1   5      267.82      284.48      4.70 o
 -13   1   5      381.62      380.56      4.43 o
 -12   1   5      619.15      586.42      4.72 o
 -11   1   5      389.89      385.34      3.62 o
 -10   1   5       46.03       43.82      1.36 o
  -9   1   5      861.63      824.89      5.27 o
  -8   1   5      464.31      416.36      2.91 o
  -7   1   5       17.59       10.32      0.63 o
  -6   1   5     2532.52     2608.58     10.79 o
  -5   1   5       45.66       35.77      0.91 o
  -4   1   5      659.93      708.23      3.35 o
  -3   1   5     3603.86     3571.07     13.75 o
  -2   1   5     9609.43    10430.39     43.22 o
  -1   1   5     4148.01     4202.30     18.17 o
   0   1   5     2335.20     2142.71     10.54 o
   1   1   5       73.56       52.64      1.13 o
   2   1   5     1564.25     1517.53      7.83 o
   3   1   5      743.20      633.89      4.02 o
   4   1   5     1682.84     1682.59      8.75 o
   5   1   5     1299.35     1351.91      7.55 o
   6   1   5      439.81      403.99      3.28 o
   7   1   5      797.39      847.46      5.16 o
   8   1   5     1078.84     1097.67      6.86 o
   9   1   5     2601.14     2549.36     13.41 o
  10   1   5      427.71      454.16      4.69 o
  11   1   5       95.00       94.99      3.30 o
  12   1   5      132.40      133.30      3.82 o
  13   1   5      100.21       93.61      3.44 o
  14   1   5      142.68      149.39      4.61 o
  15   1   5      138.45      172.63      7.37 o
 -18   2   5       17.02       28.82      5.23 o
 -17   2   5        6.98       10.83      2.98 o
 -16   2   5       50.22       48.68      2.77 o
 -15   2   5        7.89        8.93      1.83 o
 -14   2   5      167.47      163.82      4.28 o
 -13   2   5       35.06       29.52      2.07 o
 -12   2   5      188.91      167.02      3.44 o
 -11   2   5      124.26       98.44      2.23 o
 -10   2   5        0.00        0.76      0.84 o
  -9   2   5      546.98      530.83      4.27 o
  -8   2   5       95.99      105.10      1.88 o
  -7   2   5       12.23        9.61      0.71 o
  -6   2   5      147.02      149.38      4.23 o
  -5   2   5      205.79      191.82      2.01 o
  -4   2   5      556.82      660.93      3.58 o
  -3   2   5       11.44        7.21      0.52 o
  -2   2   5     4886.39     5564.81     25.72 o
  -1   2   5      218.26      210.73      2.03 o
   0   2   5     2728.68     2747.25     13.07 o
   1   2   5     1031.78     1040.54      5.76 o
   2   2   5      205.82      250.91      2.41 o
   3   2   5     1394.13     1571.25      8.01 o
   4   2   5        3.18        1.10      0.62 o
   5   2   5       53.59       48.37      1.41 o
   6   2   5       15.05       16.20      1.07 o
   7   2   5       68.91       59.17      1.90 o
   8   2   5       41.81       41.04      1.61 o
   9   2   5        5.82        6.69      1.33 o
  10   2   5       38.09       42.06      1.97 o
  11   2   5      134.72      137.08      3.57 o
  12   2   5        0.40       -0.88      2.06 o
  13   2   5       10.48       13.66      2.22 o
  14   2   5       94.76      104.05      7.76 o
  15   2   5       21.65       27.80      5.22 o
 -18   3   5       93.26      119.16     11.02 o
 -17   3   5      174.97      187.28      8.28 o
 -16   3   5      141.77      145.26      5.88 o
 -15   3   5        3.20       -1.99      2.19 o
 -14   3   5      246.09      239.72      5.48 o
 -13   3   5      188.02      175.68      3.56 o
 -12   3   5       59.30       55.90      2.17 o
 -11   3   5      749.78      703.57      6.42 o
 -10   3   5     1201.11     1081.70      7.88 o
  -9   3   5      730.63      730.96      5.37 o
  -8   3   5      535.59      519.76      4.32 o
  -7   3   5     2471.22     2477.11     13.46 o
  -6   3   5      328.18      276.66      2.41 o
  -5   3   5     1360.65     1335.91      6.88 o
  -4   3   5       51.07       29.63      1.14 o
  -3   3   5      921.31      842.36      5.05 o
  -2   3   5     2878.23     3059.87     15.55 o
  -1   3   5      135.05      126.90      1.74 o
   0   3   5     1683.11     1669.48      8.78 o
   1   3   5     1393.51     1424.77      8.25 o
   2   3   5     2821.05     2854.21     20.00 o
   3   3   5     1231.08     1186.98      7.04 o
   4   3   5     2165.31     2185.26     11.81 o
   5   3   5      595.04      612.44      4.95 o
   6   3   5      870.74      900.34      6.25 o
   7   3   5       62.17       59.05      1.86 o
   8   3   5     1456.37     1420.49      8.92 o
   9   3   5       27.43       30.47      2.90 o
  10   3   5       55.15       54.22      2.38 o
  11   3   5      974.81      973.29      9.46 o
  12   3   5       93.24       88.07      3.74 o
  13   3   5      237.47      259.43      8.17 o
  14   3   5      123.41      137.19      6.09 o
  15   3   5      102.44      123.50      9.52 o
 -17   4   5        0.07        3.35      3.87 o
 -16   4   5        2.95        1.14      2.57 o
 -15   4   5        0.82        0.89      2.11 o
 -14   4   5      164.28      183.20      4.84 o
 -13   4   5       84.59       67.00      4.29 o
 -12   4   5        3.09       -0.35      1.41 o
 -11   4   5        3.59        0.82      1.30 o
 -10   4   5       67.34       55.08      2.36 o
  -9   4   5       17.48       15.76      1.39 o
  -8   4   5        9.24       10.86      1.05 o
  -7   4   5      109.94      107.25      2.11 o
  -6   4   5      246.08      250.09      2.67 o
  -5   4   5        1.41        1.51      0.72 o
  -4   4   5     1954.79     1968.02     11.14 o
  -3   4   5      177.32      120.48      2.39 o
  -2   4   5     1393.08     1633.27     10.02 o
  -1   4   5     5587.71     5958.44     30.77 o
   0   4   5      358.82      414.21      3.72 o
   1   4   5      622.96      653.73      4.66 o
   2   4   5      111.73      102.21      1.64 o
   3   4   5        6.63        5.21      0.93 o
   4   4   5      240.10      244.34      3.24 o
   5   4   5      505.78      514.02      4.66 o
   6   4   5      522.16      551.03      4.63 o
   7   4   5       19.97       19.66      1.32 o
   8   4   5      106.81       87.37      2.71 o
   9   4   5        5.75        4.84      1.54 o
  10   4   5       78.06       62.13      2.35 o
  11   4   5       79.48       67.04      2.77 o
  12   4   5        0.03       -0.24      2.07 o
  13   4   5        1.83       -1.67      2.30 o
  14   4   5        2.04        1.63      2.91 o
 -17   5   5        1.29        1.81      3.40 o
 -16   5   5       65.73       56.88      3.76 o
 -15   5   5      197.21      185.77      5.99 o
 -14   5   5      108.01      105.89      4.18 o
 -13   5   5      589.01      608.92      7.51 o
 -12   5   5      942.97      896.92      9.06 o
 -11   5   5      335.59      318.53      4.88 o
 -10   5   5      242.47      235.17      4.10 o
  -9   5   5      805.28      776.89      7.10 o
  -8   5   5      334.33      309.68      4.25 o
  -7   5   5      314.04      297.47      3.75 o
  -6   5   5      865.46      764.63      5.64 o
  -5   5   5     3692.77     3677.53     21.02 o
  -4   5   5     1705.50     1760.99     10.37 o
  -3   5   5     1565.20     1533.94     10.47 o
  -2   5   5      772.57      760.09      5.70 o
  -1   5   5      120.09      131.28      2.63 o
   0   5   5     2234.72     2157.09     13.16 o
   1   5   5      952.26      913.57      6.38 o
   2   5   5      712.84      743.67      5.62 o
   3   5   5       66.13       72.76      2.03 o
   4   5   5        8.36        5.00      1.36 o
   5   5   5     1407.30     1314.63      9.83 o
   6   5   5     1447.77     1459.71     10.86 o
   7   5   5       17.68       11.78      1.75 o
   8   5   5        3.17        2.82      1.40 o
   9   5   5      306.47      325.87      5.05 o
  10   5   5      316.51      329.44      5.20 o
  11   5   5      179.65      208.96      5.13 o
  12   5   5      186.17      202.17      5.56 o
  13   5   5      240.36      255.96      7.89 o
  14   5   5       15.50       12.21      3.07 o
 -16   6   5       29.44       33.13      3.72 o
 -15   6   5       13.22       11.59      3.56 o
 -14   6   5       52.58       53.73      3.39 o
 -13   6   5       16.67       12.96      2.24 o
 -12   6   5       78.51       86.85      4.03 o
 -11   6   5        4.78        5.46      2.08 o
 -10   6   5      157.19      120.09      3.50 o
  -9   6   5      111.60      130.25      3.00 o
  -8   6   5        6.44        8.97      1.38 o
  -7   6   5        0.76        3.01      1.16 o
  -6   6   5     1825.10     1759.82     12.09 o
  -5   6   5      172.98      151.68      2.64 o
  -4   6   5      221.14      229.84      3.35 o
  -3   6   5      115.51      117.15      2.94 o
  -2   6   5       45.46       62.90      2.49 o
  -1   6   5       68.05       60.86      2.47 o
   0   6   5       47.57       61.23      2.23 o
   1   6   5      449.68      484.49      4.52 o
   2   6   5      798.95      809.30      6.50 o
   3   6   5       28.03       20.40      1.43 o
   4   6   5      353.40      378.38      4.83 o
   5   6   5      130.15      134.88      3.34 o
   6   6   5      634.66      674.95      6.90 o
   7   6   5       83.89       84.51      5.46 o
   8   6   5       14.67       13.09      2.61 o
   9   6   5        5.44        3.62      2.21 o
  10   6   5       95.03       89.34      3.79 o
  11   6   5        0.19       -2.07      2.07 o
  12   6   5        3.79        0.96      2.39 o
  13   6   5        0.81       -1.76      2.21 o
 -15   7   5       33.53       18.42      3.38 o
 -14   7   5      233.64      220.45      6.86 o
 -13   7   5      274.66      278.70      6.44 o
 -12   7   5       56.77       46.26      2.92 o
 -11   7   5      351.59      345.75      6.04 o
 -10   7   5      285.30      285.89      5.46 o
  -9   7   5      191.57      178.01      4.95 o
  -8   7   5      423.01      401.49      6.68 o
  -7   7   5      489.34      506.70      6.36 o
  -6   7   5     1130.58     1107.54      8.74 o
  -5   7   5       32.10       28.98      1.63 o
  -4   7   5      734.43      688.37      6.35 o
  -3   7   5      905.11      872.89      7.84 o
  -2   7   5      411.16      429.39      5.03 o
  -1   7   5      415.51      422.15      5.33 o
   0   7   5      581.89      606.08      6.49 o
   1   7   5      398.09      409.19      4.23 o
   2   7   5      674.70      673.39      6.39 o
   3   7   5        2.24        1.01      1.56 o
   4   7   5       36.38       41.52      2.30 o
   5   7   5      228.02      228.68      4.46 o
   6   7   5       84.80       78.12      5.36 o
   7   7   5     1235.48     1304.07     13.53 o
   8   7   5      475.61      512.69     10.03 o
   9   7   5       42.39       48.29      4.24 o
  10   7   5        4.81        0.55      2.48 o
  11   7   5       36.87       29.27      3.72 o
  12   7   5       61.11       53.86      3.49 o
 -14   8   5        0.57       -3.12      3.12 o
 -13   8   5        0.73        3.88      2.63 o
 -12   8   5       23.33       23.26      2.70 o
 -11   8   5       75.17       61.71      3.14 o
 -10   8   5        7.67        9.31      2.18 o
  -9   8   5       60.89       55.51      3.56 o
  -8   8   5        8.37       10.55      2.59 o
  -7   8   5        0.15        2.62      2.05 o
  -6   8   5      490.54      451.64      5.57 o
  -5   8   5      171.87      151.53      3.56 o
  -4   8   5      419.04      419.58      5.90 o
  -3   8   5      153.74      145.46      3.60 o
  -2   8   5        0.64       -1.45      1.45 o
  -1   8   5       15.23        9.37      1.53 o
   0   8   5       88.26       71.79      2.66 o
   1   8   5      133.98      135.12      4.70 o
   2   8   5      212.82      193.28      4.47 o
   3   8   5        0.31       -0.12      1.71 o
   4   8   5      318.82      329.57      6.70 o
   5   8   5      137.64      142.23      6.25 o
   6   8   5       39.22       43.62      3.36 o
   7   8   5      120.46      136.89      5.64 o
   8   8   5       12.86        5.97      2.61 o
   9   8   5        2.00        0.93      2.84 o
  10   8   5       31.61       33.32      3.45 o
  11   8   5        0.25       -0.23      2.67 o
 -13   9   5       12.14        9.40      4.01 o
 -12   9   5      161.71      174.40      8.29 o
 -11   9   5      120.39      120.73      4.93 o
 -10   9   5      104.70       93.13      5.68 o
  -9   9   5      490.53      493.66     11.57 o
  -8   9   5      167.36      144.39      6.59 o
  -7   9   5      219.05      220.70      7.10 o
  -6   9   5      291.21      264.54      5.71 o
  -5   9   5      324.42      323.61      5.07 o
  -4   9   5        8.70        8.80      2.56 o
  -3   9   5        9.40        3.38      1.96 o
  -2   9   5      311.41      319.62      5.04 o
  -1   9   5      446.65      460.44      5.58 o
   0   9   5      292.45      311.00      4.91 o
   1   9   5      322.35      361.51      6.39 o
   2   9   5      601.63      650.15     10.43 o
   3   9   5       87.51       84.92      4.75 o
   4   9   5       82.72       65.22      3.92 o
   5   9   5       31.97       21.50      3.95 o
   6   9   5      108.04       93.11      5.30 o
   7   9   5       27.12       22.63      3.16 o
   8   9   5       75.89       87.04      4.70 o
   9   9   5       66.65       58.45      5.78 o
  10   9   5       93.17       95.08      6.57 o
 -11  10   5        6.23        5.38      3.29 o
 -10  10   5       33.21       40.97      3.55 o
  -9  10   5       62.61       81.88      4.36 o
  -8  10   5        2.58        8.66      2.75 o
  -7  10   5        1.28       -2.62      2.62 o
  -6  10   5        3.11       -1.40      2.15 o
  -5  10   5        3.18        3.19      2.36 o
  -4  10   5       26.69       19.45      2.87 o
  -3  10   5       16.04        9.22      2.32 o
  -2  10   5       16.31        5.17      2.50 o
  -1  10   5        7.65        3.47      2.44 o
   0  10   5      101.92       86.88      7.37 o
   1  10   5        1.38        1.40      2.81 o
   2  10   5       12.26       16.02      3.09 o
   3  10   5        5.00       -0.95      3.57 o
   4  10   5        0.06        0.36      3.62 o
   5  10   5        8.50        6.34      3.73 o
   6  10   5       30.58       28.41      4.39 o
   7  10   5        2.73        0.83      4.10 o
   8  10   5       75.89       56.78      5.30 o
  -9  11   5       47.47       46.88      4.51 o
  -8  11   5       87.68       76.19      4.68 o
  -7  11   5       89.73       87.83      4.71 o
  -6  11   5       47.77       49.86      3.69 o
  -5  11   5      105.74      117.91      7.68 o
  -4  11   5      165.95      180.96      5.15 o
  -3  11   5      234.67      254.03      5.72 o
  -2  11   5       64.66       55.84      3.36 o
  -1  11   5        8.33        8.25      3.79 o
   0  11   5       69.78       56.81      4.22 o
   1  11   5       41.68       30.38      3.38 o
   2  11   5       75.28       72.68      4.74 o
   3  11   5      209.28      238.42      9.86 o
   4  11   5      153.32      189.91      9.41 o
   5  11   5      152.25      184.30     17.99 o
   6  11   5       52.43       52.75      6.87 o
  -6  12   5        0.47        7.42      9.11 o
  -5  12   5        1.79       -2.94      3.56 o
  -4  12   5        6.68       -0.58      4.58 o
  -3  12   5        0.67       -0.06      4.34 o
  -2  12   5        7.12        4.74      3.94 o
  -1  12   5        4.33       -1.91      4.09 o
   0  12   5       39.54       35.45      4.71 o
   1  12   5        8.26        3.82      3.58 o
   2  12   5        0.42       -3.83      3.83 o
   3  12   5        2.01        1.94      5.87 o
 -18   0   6      133.13      170.24     19.56 o
 -17   0   6      132.82      153.57      9.86 o
 -16   0   6      412.60      438.57      9.55 o
 -15   0   6      623.16      615.11      8.97 o
 -14   0   6      215.73      215.60      5.13 o
 -13   0   6       69.02       75.28      3.05 o
 -12   0   6      617.08      617.69      7.16 o
 -11   0   6      233.20      246.63      3.78 o
 -10   0   6      335.53      312.61      3.95 o
  -9   0   6      446.61      370.70      3.99 o
  -8   0   6     1211.33     1180.05      8.01 o
  -7   0   6     2879.15     2848.41     17.66 o
  -6   0   6     1050.59      970.57      6.81 o
  -5   0   6     4145.47     4121.17     23.68 o
  -4   0   6     3426.72     3375.73     19.53 o
  -3   0   6     4653.58     5204.23     29.27 o
  -2   0   6     5154.56     5269.37     33.64 o
  -1   0   6     2265.59     2410.93     17.68 o
   0   0   6      185.00      150.35      2.55 o
   1   0   6      612.99      654.67      6.26 o
   2   0   6     5610.45     5728.58     40.30 o
   3   0   6     2133.86     2122.20     17.30 o
   4   0   6      352.69      309.27      4.05 o
   5   0   6     1012.79      853.55      7.64 o
   6   0   6     2743.99     2722.94     19.38 o
   7   0   6     2913.43     2769.46     20.71 o
   8   0   6     2286.13     2203.05     16.16 o
   9   0   6      278.09      283.51      5.36 o
  10   0   6       19.56       22.47      2.64 o
  11   0   6       26.36       36.38      4.63 o
  12   0   6      194.58      210.12      6.69 o
  13   0   6      329.31      325.56      8.91 o
  14   0   6       38.91       39.91      8.44 o
  15   0   6      266.29      305.36     15.86 o
 -18   1   6       11.64       11.06      3.43 o
 -17   1   6        6.97       10.60      2.88 o
 -16   1   6       65.29       52.29      2.58 o
 -15   1   6       32.21       31.63      2.37 o
 -14   1   6      332.32      305.72      4.57 o
 -13   1   6       76.68       72.79      2.52 o
 -12   1   6       28.82       32.65      1.41 o
 -11   1   6        0.50        1.19      0.77 o
 -10   1   6        9.11        9.07      0.83 o
  -9   1   6       18.58       20.58      0.95 o
  -8   1   6      177.04      170.71      1.78 o
  -7   1   6      108.08      103.95      1.50 o
  -6   1   6      245.57      279.72      2.28 o
  -5   1   6      177.77      212.62      1.78 o
  -4   1   6      201.14      218.34      1.77 o
  -3   1   6     1498.97     1622.86      7.41 o
  -2   1   6      304.72      314.78      2.57 o
  -1   1   6      388.44      454.61      3.27 o
   0   1   6        0.46       -0.56      0.73 o
   1   1   6      124.60      107.05      1.75 o
   2   1   6      111.20       93.65      1.67 o
   3   1   6       67.32       56.11      1.34 o
   4   1   6     1094.77     1195.03      6.89 o
   5   1   6      573.94      543.49      4.18 o
   6   1   6        8.27        3.34      0.92 o
   7   1   6       46.55       39.00      2.25 o
   8   1   6      244.47      281.16      5.72 o
   9   1   6       42.89       59.90      2.58 o
  10   1   6       26.09       23.41      1.78 o
  11   1   6        0.23        0.03      1.51 o
  12   1   6        3.27        2.83      1.83 o
  13   1   6       43.15       37.98      2.41 o
  14   1   6       85.75       98.48      5.59 o
  15   1   6       25.49       33.47      3.83 o
 -18   2   6      115.22      138.64      8.87 o
 -17   2   6       64.41       64.02      3.70 o
 -16   2   6       62.75       74.55      7.04 o
 -15   2   6      234.78      244.44      5.32 o
 -14   2   6      123.62      119.86      3.67 o
 -13   2   6      141.21      153.74      4.06 o
 -12   2   6      251.29      258.73      3.46 o
 -11   2   6      332.89      341.68      3.94 o
 -10   2   6     1763.20     1754.41     10.62 o
  -9   2   6     3083.02     3151.44     15.68 o
  -8   2   6     1454.54     1400.85      7.10 o
  -7   2   6      288.29      242.45      2.10 o
  -6   2   6      923.29      891.09      4.52 o
  -5   2   6      413.46      404.96      2.69 o
  -4   2   6     6093.02     6057.29     24.69 o
  -3   2   6       29.08       21.65      1.27 o
  -2   2   6        4.18       11.86      0.97 o
  -1   2   6     3572.76     3642.70     17.41 o
   0   2   6     4043.78     4342.28     22.50 o
   1   2   6     6857.96     7222.09     36.25 o
   2   2   6     5300.85     5290.80     26.29 o
   3   2   6     1170.02     1014.72      5.90 o
   4   2   6      736.00      697.65      4.56 o
   5   2   6      512.63      469.17      3.62 o
   6   2   6      149.56      135.89      2.32 o
   7   2   6      953.20      945.76      6.42 o
   8   2   6        2.65        0.98      1.04 o
   9   2   6     1073.18     1051.72      7.90 o
  10   2   6     1301.25     1282.70     10.05 o
  11   2   6      329.58      353.38      5.24 o
  12   2   6      189.33      210.64      4.53 o
  13   2   6      198.36      241.59      5.09 o
  14   2   6       42.11       46.02      3.81 o
 -18   3   6       41.78       55.83      4.60 o
 -17   3   6       17.75       13.63      2.95 o
 -16   3   6       13.62       11.74      2.37 o
 -15   3   6        5.02        2.85      1.89 o
 -14   3   6       33.97       32.19      2.21 o
 -13   3   6        0.41       -1.38      1.38 o
 -12   3   6        0.68        0.25      1.29 o
 -11   3   6        8.61        8.13      1.27 o
 -10   3   6      128.90      135.42      2.58 o
  -9   3   6      541.40      480.38      4.16 o
  -8   3   6     1069.45     1059.09      6.43 o
  -7   3   6        1.25        2.96      0.83 o
  -6   3   6      166.04      186.00      2.29 o
  -5   3   6      191.29      208.29      2.23 o
  -4   3   6       25.33       27.28      1.08 o
  -3   3   6     1207.15     1311.18      7.55 o
  -2   3   6      966.35     1101.91      6.59 o
  -1   3   6       25.98       19.21      0.88 o
   0   3   6       36.83       38.76      1.58 o
   1   3   6       72.92       74.51      1.59 o
   2   3   6        0.30       -0.65      0.65 o
   3   3   6       88.08      100.97      1.87 o
   4   3   6       72.20       57.62      1.54 o
   5   3   6       91.26       83.28      1.88 o
   6   3   6        1.24       -0.82      0.82 o
   7   3   6        0.11       -1.00      1.08 o
   8   3   6       22.54       16.77      1.38 o
   9   3   6      149.14      145.93      3.49 o
  10   3   6       15.40       15.52      1.62 o
  11   3   6        6.20        8.03      1.80 o
  12   3   6       33.62       37.34      2.35 o
  13   3   6       11.08        5.54      2.07 o
  14   3   6        9.76       14.22      2.61 o
 -17   4   6      211.52      227.75      8.33 o
 -16   4   6       17.99       22.65      3.23 o
 -15   4   6      151.83      149.39      4.79 o
 -14   4   6      199.54      187.34      4.86 o
 -13   4   6      109.14       91.71      4.70 o
 -12   4   6      404.06      391.03      5.59 o
 -11   4   6      541.61      549.38      5.95 o
 -10   4   6      288.26      305.40      3.94 o
  -9   4   6      827.65      857.31      6.60 o
  -8   4   6      815.25      873.31      6.25 o
  -7   4   6      757.18      813.01      5.53 o
  -6   4   6     1787.73     1738.15     10.00 o
  -5   4   6      282.24      269.13      2.88 o
  -4   4   6     2868.28     2890.90     19.15 o
  -3   4   6        4.48        1.25      0.70 o
  -2   4   6     1017.13      909.30      6.47 o
  -1   4   6     2910.49     2737.09     14.29 o
   0   4   6       93.45       54.88      1.83 o
   1   4   6      527.53      437.83      3.46 o
   2   4   6     1134.97     1073.31      7.61 o
   3   4   6      412.59      395.25      3.72 o
   4   4   6     1806.59     1823.36     11.91 o
   5   4   6     1643.09     1598.34      9.79 o
   6   4   6      175.84      180.41      2.91 o
   7   4   6      608.19      576.31      4.91 o
   8   4   6       10.93        2.60      1.47 o
   9   4   6      337.48      383.02      4.87 o
  10   4   6      120.84      128.77      3.57 o
  11   4   6      131.08      140.28      4.75 o
  12   4   6      253.88      269.42      6.08 o
  13   4   6      199.53      219.85      7.85 o
  14   4   6      181.98      212.79      9.76 o
 -17   5   6        1.44       -0.87      2.90 o
 -16   5   6       23.18       31.29      3.16 o
 -15   5   6       48.48       51.59      3.91 o
 -14   5   6       14.04       13.33      2.52 o
 -13   5   6      302.59      302.13      7.88 o
 -12   5   6       65.02       60.94      3.04 o
 -11   5   6       56.59       52.13      2.54 o
 -10   5   6       32.84       28.21      2.04 o
  -9   5   6       31.46       34.01      1.91 o
  -8   5   6      155.54      161.22      3.34 o
  -7   5   6     1150.26     1125.08      7.40 o
  -6   5   6       18.31       15.45      1.13 o
  -5   5   6      154.40      189.59      5.31 o
  -4   5   6      235.58      286.74      3.91 o
  -3   5   6       44.32       43.13      1.83 o
  -2   5   6       30.00       38.23      2.23 o
  -1   5   6      727.68      731.42      5.72 o
   0   5   6       10.18        4.20      0.96 o
   1   5   6      137.05      137.83      2.52 o
   2   5   6      577.52      537.28      5.04 o
   3   5   6      192.19      168.83      3.15 o
   4   5   6       19.51       19.11      1.79 o
   5   5   6       48.51       42.82      1.65 o
   6   5   6        4.68        5.79      1.46 o
   7   5   6        2.12       -0.52      1.54 o
   8   5   6       19.45       14.38      1.77 o
   9   5   6       10.92       10.45      1.91 o
  10   5   6       18.28        7.32      2.24 o
  11   5   6        0.01       -2.19      2.19 o
  12   5   6       29.34       19.30      3.13 o
  13   5   6        8.27        8.29      3.08 o
 -16   6   6       91.66       83.30      7.75 o
 -15   6   6      140.23      152.32     11.69 o
 -14   6   6       37.80       34.25      3.31 o
 -13   6   6      217.03      232.29      6.15 o
 -12   6   6      924.96      948.65     10.86 o
 -11   6   6      233.01      204.24      4.93 o
 -10   6   6      132.49      123.24      4.17 o
  -9   6   6       50.91       47.86      2.57 o
  -8   6   6      196.15      169.42      4.18 o
  -7   6   6     1119.72     1081.03      9.14 o
  -6   6   6      356.40      371.25      4.72 o
  -5   6   6      602.23      582.84      5.70 o
  -4   6   6      150.11      149.65      3.31 o
  -3   6   6      654.38      696.43      6.65 o
  -2   6   6     1405.60     1414.75      9.58 o
  -1   6   6      697.81      672.52      5.70 o
   0   6   6      237.93      232.78      3.62 o
   1   6   6        2.84        0.81      1.14 o
   2   6   6      148.70      153.15      2.91 o
   3   6   6      911.30      921.49      8.28 o
   4   6   6      237.68      252.58      3.89 o
   5   6   6      130.59      138.06      3.55 o
   6   6   6      483.29      506.98      6.93 o
   7   6   6       91.25       70.56      3.60 o
   8   6   6      145.15      136.80      5.57 o
   9   6   6       97.84       82.61      3.61 o
  10   6   6      164.82      180.43      5.58 o
  11   6   6      167.65      175.60      5.56 o
  12   6   6       66.95       66.26      4.09 o
  13   6   6       98.26      112.36      8.79 o
 -15   7   6       40.87       75.00     12.43 o
 -14   7   6       24.08       40.90      4.19 o
 -13   7   6        6.48        4.94      2.45 o
 -12   7   6        0.93       -2.17      2.17 o
 -11   7   6       12.05       15.12      2.52 o
 -10   7   6       76.07       70.74      3.42 o
  -9   7   6       30.31       22.26      2.87 o
  -8   7   6       13.60        9.37      2.30 o
  -7   7   6        0.21        1.47      1.72 o
  -6   7   6       48.23       38.75      2.26 o
  -5   7   6      411.56      409.82      4.80 o
  -4   7   6        0.02       -1.33      1.33 o
  -3   7   6      142.98      127.75      3.36 o
  -2   7   6        0.20       -1.36      1.36 o
  -1   7   6        0.10       -1.33      1.33 o
   0   7   6        0.63       -1.27      1.33 o
   1   7   6       26.88       20.67      2.13 o
   2   7   6      141.46      153.16      4.23 o
   3   7   6      142.54      144.02      4.17 o
   4   7   6      135.44      129.03      3.83 o
   5   7   6       29.46       20.32      2.11 o
   6   7   6       12.87        5.90      2.43 o
   7   7   6       45.53       39.47      3.45 o
   8   7   6       17.59       17.51      3.34 o
   9   7   6        1.25        1.36      2.17 o
  10   7   6        0.84       -0.55      2.34 o
  11   7   6        3.77       -1.00      2.33 o
  12   7   6       11.62       -1.54      2.58 o
 -14   8   6       50.52       53.31      7.01 o
 -13   8   6      215.06      245.01      8.70 o
 -12   8   6       33.60       25.44      3.00 o
 -11   8   6       10.12       -1.26      2.47 o
 -10   8   6      157.40      157.70      5.29 o
  -9   8   6       28.88       26.05      2.72 o
  -8   8   6      793.90      808.40     12.12 o
  -7   8   6      642.59      672.20      9.54 o
  -6   8   6      127.89      143.01      4.29 o
  -5   8   6      196.61      184.98      4.15 o
  -4   8   6        4.06        0.31      1.47 o
  -3   8   6        4.47        3.96      1.69 o
  -2   8   6      487.44      489.13      6.44 o
  -1   8   6      434.59      451.89      5.66 o
   0   8   6      527.64      543.89      5.99 o
   1   8   6      160.75      153.59      4.73 o
   2   8   6       21.96       22.61      2.54 o
   3   8   6      246.99      240.98      7.33 o
   4   8   6       22.52       17.00      3.26 o
   5   8   6       88.29       68.60      4.97 o
   6   8   6      111.59      100.91      5.11 o
   7   8   6       89.03       85.95      4.68 o
   8   8   6      240.88      262.48      8.60 o
   9   8   6      126.07      132.06      5.98 o
  10   8   6       22.43       23.02      3.46 o
  11   8   6       21.30       22.27      4.02 o
 -13   9   6        0.98       -3.12      3.71 o
 -12   9   6       10.18       13.04      3.73 o
 -11   9   6       28.25       29.53      3.25 o
 -10   9   6       24.29       29.55      2.97 o
  -9   9   6        3.57        4.20      2.58 o
  -8   9   6        1.19        0.35      2.60 o
  -7   9   6        4.82        5.06      2.49 o
  -6   9   6        7.30        2.83      2.60 o
  -5   9   6       29.55       16.54      2.10 o
  -4   9   6        1.51       -1.71      1.71 o
  -3   9   6        2.08       -1.93      1.93 o
  -2   9   6        0.96       -1.66      1.66 o
  -1   9   6       10.73        6.14      2.04 o
   0   9   6       85.63       70.30      3.83 o
   1   9   6       30.24       29.04      2.92 o
   2   9   6       63.56       53.76      3.70 o
   3   9   6       62.18       50.12      3.92 o
   4   9   6       80.03       70.80      4.48 o
   5   9   6        0.45       -3.42      3.42 o
   6   9   6       54.63       53.02      4.13 o
   7   9   6       29.68       13.37      3.89 o
   8   9   6        1.68       -2.37      4.25 o
   9   9   6        0.04       -0.14      4.08 o
 -11  10   6      164.85      190.90      8.84 o
 -10  10   6       85.64       63.20      4.64 o
  -9  10   6       75.06       63.49      4.59 o
  -8  10   6      147.80      152.40      6.69 o
  -7  10   6       27.18       20.54      2.95 o
  -6  10   6      104.06      110.98      5.76 o
  -5  10   6      111.45      126.14      4.83 o
  -4  10   6      175.08      189.78      4.55 o
  -3  10   6       39.20       34.19      2.85 o
  -2  10   6       95.70       84.65      4.62 o
  -1  10   6       24.00       20.92      3.25 o
   0  10   6       40.11       34.05      3.54 o
   1  10   6      107.02       99.80      5.16 o
   2  10   6      199.54      212.48      7.55 o
   3  10   6      256.46      283.78      8.47 o
   4  10   6      111.94      134.36     12.56 o
   5  10   6       55.46       63.02      5.43 o
   6  10   6       17.22       15.34      5.00 o
   7  10   6       12.31       10.42      4.57 o
   8  10   6        1.86       -6.32      6.32 o
  -9  11   6        7.16        6.41      8.77 o
  -8  11   6        1.33       -2.38      4.20 o
  -7  11   6       14.45       11.39      3.76 o
  -6  11   6        2.69       -0.55      2.21 o
  -5  11   6        3.08        1.67      2.19 o
  -4  11   6       19.00       19.22      2.61 o
  -3  11   6        4.04        2.52      2.15 o
  -2  11   6       38.67       24.00      4.10 o
  -1  11   6       23.63       21.20      4.16 o
   0  11   6        0.88       -0.25      2.86 o
   1  11   6       37.31       32.47      3.59 o
   2  11   6        0.12       -0.69      2.79 o
   3  11   6        0.06       -3.91      3.91 o
   4  11   6        2.81        5.47      4.41 o
   5  11   6        4.50        7.24      5.01 o
  -5  12   6       98.74       89.56     10.62 o
  -4  12   6      123.92      128.12      9.74 o
  -3  12   6      115.18      115.29      5.52 o
  -2  12   6       25.38       22.06      3.32 o
  -1  12   6       26.32       25.21      4.61 o
   0  12   6       85.66       97.24      7.07 o
   1  12   6       41.44       39.95      5.82 o
 -18   1   7       83.86      126.87      7.03 o
 -17   1   7      250.70      270.34      6.77 o
 -16   1   7      292.15      320.19      5.82 o
 -15   1   7      240.22      257.50      4.42 o
 -14   1   7      403.31      401.38      5.03 o
 -13   1   7      565.23      558.81      5.40 o
 -12   1   7      491.28      481.25      4.48 o
 -11   1   7      592.69      612.37      4.60 o
 -10   1   7      191.11      194.26      2.49 o
  -9   1   7      368.26      364.17      2.77 o
  -8   1   7     1783.13     1751.64      8.36 o
  -7   1   7     1583.87     1627.33      7.67 o
  -6   1   7     3564.06     3528.50     15.29 o
  -5   1   7     2305.61     2176.23      9.73 o
  -4   1   7     2890.27     2675.38     11.35 o
  -3   1   7     2832.31     2840.20     13.46 o
  -2   1   7     1997.64     1782.66      9.56 o
  -1   1   7     1322.54     1309.11      7.16 o
   0   1   7     3291.82     3180.34     15.90 o
   1   1   7     1540.64     1517.88      7.99 o
   2   1   7      510.32      542.53      4.03 o
   3   1   7     2144.43     2143.86     11.01 o
   4   1   7      197.02      213.06      2.48 o
   5   1   7     1191.09     1193.80      7.44 o
   6   1   7     1328.28     1298.94      8.37 o
   7   1   7     1503.12     1437.85      9.54 o
   8   1   7      424.39      434.63      4.34 o
   9   1   7      255.12      241.03      4.60 o
  10   1   7       22.37       23.65      1.91 o
  11   1   7      159.55      166.92      4.15 o
  12   1   7      154.26      165.75      4.29 o
  13   1   7      101.56      117.29      7.98 o
  14   1   7       90.21      109.84      6.17 o
 -18   2   7        2.54        7.85      3.36 o
 -17   2   7        0.06       -1.25      2.31 o
 -16   2   7        0.02       -0.05      1.93 o
 -15   2   7        5.14        7.95      1.76 o
 -14   2   7        7.07        7.55      1.76 o
 -13   2   7       54.41       45.94      2.07 o
 -12   2   7       43.03       39.17      1.71 o
 -11   2   7       76.90       82.81      4.22 o
 -10   2   7       29.33       30.55      1.21 o
  -9   2   7      407.70      404.58      3.11 o
  -8   2   7      250.18      231.86      2.27 o
  -7   2   7      469.60      496.25      3.36 o
  -6   2   7      357.88      350.51      2.52 o
  -5   2   7       10.58        7.04      0.64 o
  -4   2   7       11.78        8.98      0.63 o
  -3   2   7      494.01      519.29      3.56 o
  -2   2   7      386.01      462.17      3.20 o
  -1   2   7      565.56      591.27      4.35 o
   0   2   7       32.28       22.38      1.07 o
   1   2   7      123.21      135.90      2.31 o
   2   2   7      176.56      161.13      2.19 o
   3   2   7     1279.65     1340.40      7.81 o
   4   2   7       17.46       16.68      1.15 o
   5   2   7      168.89      153.00      2.48 o
   6   2   7       13.40        8.14      1.31 o
   7   2   7       32.06       24.62      1.35 o
   8   2   7        3.01        4.75      1.24 o
   9   2   7        3.57        8.55      1.67 o
  10   2   7       45.24       40.51      2.45 o
  11   2   7        0.29        1.88      1.72 o
  12   2   7       41.70       39.38      2.37 o
  13   2   7       27.74       31.24      2.54 o
  14   2   7        0.26       -1.67      3.74 o
 -17   3   7       74.63       95.09      5.54 o
 -16   3   7      236.63      265.57      7.13 o
 -15   3   7       29.15       39.48      2.39 o
 -14   3   7      317.52      333.19      5.92 o
 -13   3   7      337.85      339.98      4.49 o
 -12   3   7      135.25      153.22      3.33 o
 -11   3   7     1057.22     1060.12      8.05 o
 -10   3   7     1234.16     1205.16      8.45 o
  -9   3   7        6.50        6.46      1.06 o
  -8   3   7     1553.23     1567.71      9.24 o
  -7   3   7     2261.89     2225.28     12.07 o
  -6   3   7      448.17      437.58      3.45 o
  -5   3   7     2595.39     2588.23     13.00 o
  -4   3   7      155.27      127.91      1.97 o
  -3   3   7     2407.03     2388.09     12.36 o
  -2   3   7      688.34      649.52      4.67 o
  -1   3   7      433.89      362.31      3.47 o
   0   3   7     1843.82     1822.10     10.30 o
   1   3   7     1293.45     1290.22      8.21 o
   2   3   7      524.52      512.81      4.27 o
   3   3   7     2207.27     2174.92     12.68 o
   4   3   7      776.50      744.18      5.48 o
   5   3   7      474.03      482.34      6.75 o
   6   3   7      123.53      130.53      2.54 o
   7   3   7      303.99      311.76      3.57 o
   8   3   7      731.25      711.53      5.76 o
   9   3   7        6.72        5.86      1.43 o
  10   3   7      508.36      532.26      5.91 o
  11   3   7      562.53      547.76      6.66 o
  12   3   7       56.18       49.45      3.19 o
  13   3   7       63.55       56.24      3.83 o
 -17   4   7       28.69       29.19      4.18 o
 -16   4   7       23.19       23.55      3.62 o
 -15   4   7       23.90       21.30      2.41 o
 -14   4   7        0.83        0.55      1.78 o
 -13   4   7       91.04       83.26      3.14 o
 -12   4   7        1.43       -0.75      1.37 o
 -11   4   7       82.61       80.67      2.82 o
 -10   4   7      190.44      196.40      3.73 o
  -9   4   7      108.72      116.79      2.77 o
  -8   4   7        8.38        2.55      0.93 o
  -7   4   7       52.64       43.86      1.38 o
  -6   4   7        5.43        4.54      1.02 o
  -5   4   7        6.94        4.24      0.97 o
  -4   4   7       23.58       18.88      1.30 o
  -3   4   7       46.54       57.31      1.82 o
  -2   4   7       30.36       30.50      1.25 o
  -1   4   7       95.40      110.66      2.26 o
   0   4   7       68.73       52.75      1.71 o
   1   4   7      460.07      463.94      3.92 o
   2   4   7       39.10       35.69      1.67 o
   3   4   7      433.62      428.97      4.60 o
   4   4   7      653.67      634.96      6.25 o
   5   4   7      114.16       99.62      2.39 o
   6   4   7       16.35       12.62      1.52 o
   7   4   7        9.61        3.02      1.16 o
   8   4   7       96.79       87.66      2.69 o
   9   4   7       15.12       12.03      1.75 o
  10   4   7      186.13      176.15      4.54 o
  11   4   7       68.93       58.23      3.21 o
  12   4   7       15.50       10.46      3.10 o
  13   4   7        9.78       12.61      3.34 o
 -17   5   7        0.93        0.34      6.07 o
 -16   5   7       72.72       68.90      6.53 o
 -15   5   7      190.85      215.50      7.76 o
 -14   5   7      200.02      216.42      5.48 o
 -13   5   7      284.77      290.88      5.91 o
 -12   5   7      195.23      195.62      5.07 o
 -11   5   7      162.58      172.45      4.64 o
 -10   5   7      560.56      586.12      6.42 o
  -9   5   7      793.72      801.80      8.06 o
  -8   5   7      433.26      430.22      5.22 o
  -7   5   7       66.15       57.42      2.11 o
  -6   5   7      137.52      122.62      2.64 o
  -5   5   7     1024.14     1010.79      7.01 o
  -4   5   7     1066.60     1131.85      8.05 o
  -3   5   7     1156.61     1154.86      8.29 o
  -2   5   7      500.79      484.61      4.70 o
  -1   5   7      374.10      372.86      3.93 o
   0   5   7      685.92      656.43      5.97 o
   1   5   7      168.33      155.29      2.91 o
   2   5   7       12.12        7.19      1.34 o
   3   5   7     1079.63     1051.45      8.11 o
   4   5   7      363.21      348.51      4.99 o
   5   5   7     1071.48     1054.29      8.09 o
   6   5   7      637.18      666.84      7.41 o
   7   5   7       21.74       16.17      1.86 o
   8   5   7       29.06       26.07      2.29 o
   9   5   7      435.35      451.59      6.72 o
  10   5   7       77.24       65.46      3.20 o
  11   5   7       49.92       49.81      3.45 o
  12   5   7      112.79      110.76      5.03 o
 -16   6   7       43.99       44.85      5.58 o
 -15   6   7        0.71        4.41      4.11 o
 -14   6   7        5.44        8.95      2.54 o
 -13   6   7       46.00       41.44      3.08 o
 -12   6   7        5.36        5.66      2.58 o
 -11   6   7        4.26       -2.04      2.04 o
 -10   6   7       40.32       33.27      2.67 o
  -9   6   7       15.54        8.08      1.98 o
  -8   6   7       41.98       34.32      2.23 o
  -7   6   7       34.14       34.48      1.68 o
  -6   6   7     1205.07     1138.39      8.27 o
  -5   6   7      258.04      221.97      3.44 o
  -4   6   7      331.14      336.92      4.92 o
  -3   6   7        1.64       -0.11      1.38 o
  -2   6   7       55.05       48.18      2.20 o
  -1   6   7      957.29      921.14      7.68 o
   0   6   7        6.17        2.08      1.22 o
   1   6   7       40.31       40.73      1.74 o
   2   6   7       42.51       37.53      1.87 o
   3   6   7       45.68       42.01      2.51 o
   4   6   7       86.34       88.05      3.53 o
   5   6   7       80.67       78.75      3.21 o
   6   6   7      420.08      441.68      6.35 o
   7   6   7      188.04      178.90      5.54 o
   8   6   7        0.59        0.06      2.28 o
   9   6   7       32.78       37.61      3.03 o
  10   6   7        1.06       -2.39      2.57 o
  11   6   7       12.45        7.30      2.73 o
  12   6   7       26.18       29.16      3.38 o
 -15   7   7      177.17      200.90      8.16 o
 -14   7   7      402.04      458.28     10.56 o
 -13   7   7       28.68       31.53      3.20 o
 -12   7   7       13.72        6.36      2.38 o
 -11   7   7      137.64      135.02      5.14 o
 -10   7   7       14.93        8.71      2.45 o
  -9   7   7       50.55       47.73      3.30 o
  -8   7   7       87.35      100.15      4.25 o
  -7   7   7      618.81      598.27      7.17 o
  -6   7   7      570.76      612.97      5.78 o
  -5   7   7       15.34       12.19      1.67 o
  -4   7   7      808.04      802.42      8.79 o
  -3   7   7      343.37      368.60      5.43 o
  -2   7   7      281.77      288.22      4.40 o
  -1   7   7      180.26      171.26      3.54 o
   0   7   7       25.22       23.45      1.75 o
   1   7   7      136.58      135.82      3.49 o
   2   7   7       14.38        8.95      2.16 o
   3   7   7      236.86      244.11      5.32 o
   4   7   7      663.33      660.98      8.43 o
   5   7   7       52.41       49.01      2.83 o
   6   7   7        7.37       10.14      2.97 o
   7   7   7      585.12      604.86      9.09 o
   8   7   7      237.23      244.61      7.17 o
   9   7   7      242.13      289.42      6.77 o
  10   7   7       53.65       47.71      3.59 o
  11   7   7       97.38      109.09      6.92 o
 -14   8   7       39.06       45.47      5.77 o
 -13   8   7       32.84       38.20      4.33 o
 -12   8   7        2.15        0.19      2.60 o
 -11   8   7       79.39       85.72      4.06 o
 -10   8   7       41.88       37.75      3.00 o
  -9   8   7        0.29       -2.19      2.19 o
  -8   8   7        6.04        2.24      2.03 o
  -7   8   7       42.39       41.57      2.59 o
  -6   8   7      322.92      311.30      5.60 o
  -5   8   7      134.04      101.70      3.80 o
  -4   8   7       31.75       22.87      2.19 o
  -3   8   7      139.31      137.95      3.95 o
  -2   8   7       31.62       32.03      2.22 o
  -1   8   7      110.56      114.12      3.86 o
   0   8   7       64.61       66.25      2.90 o
   1   8   7      138.60      128.72      5.35 o
   2   8   7        8.35       10.63      2.63 o
   3   8   7      137.87      155.23      5.61 o
   4   8   7      125.29      114.95      5.50 o
   5   8   7        8.18        0.00      3.73 o
   6   8   7       39.44       35.17      3.89 o
   7   8   7       14.40        8.85      3.23 o
   8   8   7        9.92       17.51      3.99 o
   9   8   7        7.36       10.54      3.19 o
  10   8   7        1.31        4.12      3.23 o
 -12   9   7      134.39      156.57      8.09 o
 -11   9   7       50.52       49.19      4.17 o
 -10   9   7       86.79       69.33      4.16 o
  -9   9   7      267.55      270.57      7.02 o
  -8   9   7      158.02      151.89      5.98 o
  -7   9   7      154.26      156.48      5.32 o
  -6   9   7       15.36       10.02      2.37 o
  -5   9   7       14.63       14.32      2.23 o
  -4   9   7       24.16       22.61      2.35 o
  -3   9   7       80.21       74.55      4.00 o
  -2   9   7       65.10       69.49      3.02 o
  -1   9   7      264.90      283.58      6.54 o
   0   9   7      129.01      141.59      5.56 o
   1   9   7      357.83      407.27      8.95 o
   2   9   7      352.29      381.69      8.68 o
   3   9   7       54.30       56.69      3.92 o
   4   9   7       12.66        4.52      3.47 o
   5   9   7       15.94       10.34      3.57 o
   6   9   7       90.66       75.12      5.86 o
   7   9   7       82.89       93.70      6.05 o
   8   9   7       12.46        6.43      4.22 o
 -11  10   7       38.13       37.36      4.83 o
 -10  10   7        9.36       11.94      6.38 o
  -9  10   7       40.94       45.05      4.54 o
  -8  10   7        9.94        2.63      3.50 o
  -7  10   7        1.23       -2.27      2.27 o
  -6  10   7       31.70       21.74      2.99 o
  -5  10   7       10.35        5.91      2.23 o
  -4  10   7       40.03       37.64      2.68 o
  -3  10   7        0.06       -2.06      2.06 o
  -2  10   7        0.52       -2.24      2.36 o
  -1  10   7        0.17       -1.53      2.50 o
   0  10   7        0.15       -3.06      3.06 o
   1  10   7       17.86        9.88      2.97 o
   2  10   7       36.88       37.18      4.04 o
   3  10   7       24.59       20.12      3.21 o
   4  10   7       12.67        9.01      4.43 o
   5  10   7       32.26       38.42      4.45 o
   6  10   7        0.03       -3.88      3.88 o
   7  10   7        1.47       -5.78      6.24 o
  -8  11   7        5.84        0.79      4.65 o
  -7  11   7       14.65        8.52      4.02 o
  -6  11   7       85.33       82.70      4.78 o
  -5  11   7      154.78      167.24      6.27 o
  -4  11   7      107.02      108.85      5.28 o
  -3  11   7       64.20       58.31      3.35 o
  -2  11   7       26.75       22.71      3.95 o
  -1  11   7       78.50       73.42      6.04 o
   0  11   7      124.17      154.00      6.44 o
   1  11   7       44.58       42.21      3.74 o
   2  11   7        0.90       -0.64      2.77 o
   3  11   7       47.44       41.52      5.40 o
   4  11   7      118.75      120.89      8.18 o
 -18   0   8      135.37      167.19     11.79 o
 -17   0   8      256.21      293.53     19.57 o
 -16   0   8      564.30      568.72     10.04 o
 -15   0   8      307.56      304.46      6.97 o
 -14   0   8      224.13      235.94      5.57 o
 -13   0   8      377.14      369.67      6.10 o
 -12   0   8      837.92      797.76      9.03 o
 -11   0   8      179.24      177.05      3.26 o
 -10   0   8      427.73      432.94      4.69 o
  -9   0   8      559.30      536.56      4.98 o
  -8   0   8      893.60      893.88      7.15 o
  -7   0   8     1856.96     1897.57     12.72 o
  -6   0   8     2300.43     2305.33     16.18 o
  -5   0   8      765.38      738.17      6.34 o
  -4   0   8      196.54      271.19      4.33 o
  -3   0   8     5773.89     5997.02     41.45 o
  -2   0   8     4232.90     4701.54     36.29 o
  -1   0   8     2647.30     2557.35     21.78 o
   0   0   8      639.72      536.94      6.15 o
   1   0   8      486.29      401.49      4.84 o
   2   0   8       79.92       95.11      2.97 o
   3   0   8        7.06       11.80      1.51 o
   4   0   8      660.60      687.81      9.77 o
   5   0   8     1267.40     1256.76     17.66 o
   6   0   8      844.61      883.72     10.61 o
   7   0   8      485.98      474.05      7.08 o
   8   0   8     1384.23     1325.08     17.18 o
   9   0   8       28.98       31.58      3.52 o
  10   0   8       42.99       45.75      4.35 o
  11   0   8        9.76       10.67      3.42 o
  12   0   8       11.86        8.79      5.56 o
  13   0   8       15.11       15.84      5.18 o
 -18   1   8        5.62       12.49      3.76 o
 -17   1   8        0.19        4.72      2.61 o
 -16   1   8       74.55       75.00      4.09 o
 -15   1   8        4.24        7.65      1.82 o
 -14   1   8       74.01       73.81      2.52 o
 -13   1   8        5.85        7.96      1.41 o
 -12   1   8       15.93       16.70      1.31 o
 -11   1   8      204.03      177.47      2.52 o
 -10   1   8       49.89       46.02      1.79 o
  -9   1   8      538.22      533.77      3.77 o
  -8   1   8       24.53       22.41      0.99 o
  -7   1   8      179.29      149.89      1.92 o
  -6   1   8      152.33      132.92      1.66 o
  -5   1   8      156.51      156.59      1.90 o
  -4   1   8        6.38       11.19      0.71 o
  -3   1   8        0.27        1.48      0.70 o
  -2   1   8       61.09       59.25      2.15 o
  -1   1   8      249.99      263.71      4.45 o
   0   1   8      134.92      123.31      2.18 o
   1   1   8        1.05       -0.85      0.85 o
   2   1   8      271.06      257.51      2.88 o
   3   1   8       81.11       82.65      2.39 o
   4   1   8      613.50      686.68      9.32 o
   5   1   8       79.05       69.14      3.01 o
   6   1   8       89.30       83.71      2.77 o
   7   1   8       98.14       97.08      3.05 o
   8   1   8       52.62       49.35      2.16 o
   9   1   8       19.16        6.98      1.81 o
  10   1   8       13.85        9.13      2.18 o
  11   1   8        3.35        0.63      2.52 o
  12   1   8        0.75        3.29      4.05 o
  13   1   8       21.38       22.57      4.28 o
 -18   2   8       62.39       55.20      5.04 o
 -17   2   8       65.06       64.50      4.73 o
 -16   2   8       22.89       20.68      2.30 o
 -15   2   8      151.05      162.61      4.55 o
 -14   2   8      350.01      379.61      5.71 o
 -13   2   8      480.82      505.89      5.20 o
 -12   2   8      521.16      543.14      5.18 o
 -11   2   8      528.17      530.12      5.04 o
 -10   2   8      836.40      821.93      5.28 o
  -9   2   8      835.79      834.86      5.20 o
  -8   2   8      559.43      544.32      3.94 o
  -7   2   8     1451.10     1395.29      7.14 o
  -6   2   8     1097.31     1076.87      6.19 o
  -5   2   8      480.33      563.95      3.65 o
  -4   2   8     1210.06     1174.27      6.37 o
  -3   2   8      196.42      159.76      2.12 o
  -2   2   8      186.63      158.95      2.25 o
  -1   2   8     1655.74     1522.17      9.03 o
   0   2   8     1224.65     1243.87      9.38 o
   1   2   8     1254.72     1254.34      8.47 o
   2   2   8     1207.08     1151.76      7.32 o
   3   2   8     1667.71     1529.79      9.63 o
   4   2   8      751.62      728.05      5.44 o
   5   2   8      231.01      203.06      3.14 o
   6   2   8       39.27       32.38      1.83 o
   7   2   8        2.92        2.51      1.41 o
   8   2   8       51.98       55.79      2.70 o
   9   2   8      307.66      319.40      4.89 o
  10   2   8      467.89      500.60      6.77 o
  11   2   8      231.97      253.67      6.44 o
  12   2   8      157.45      179.63      5.20 o
  13   2   8       79.55       76.41      3.56 o
 -17   3   8        0.37       -0.77      2.55 o
 -16   3   8        4.86        4.09      1.93 o
 -15   3   8        1.39        3.20      2.10 o
 -14   3   8       74.65       81.08      3.35 o
 -13   3   8       19.14       19.40      1.88 o
 -12   3   8        0.35       -1.21      1.21 o
 -11   3   8       21.18       22.90      1.53 o
 -10   3   8       57.47       71.90      2.81 o
  -9   3   8      304.29      304.52      3.70 o
  -8   3   8       74.19       69.60      1.87 o
  -7   3   8      697.37      700.23      4.87 o
  -6   3   8       24.30       23.22      1.02 o
  -5   3   8        3.28        5.98      0.82 o
  -4   3   8        2.38       -0.69      0.82 o
  -3   3   8      280.48      291.74      3.04 o
  -2   3   8      224.97      220.12      2.78 o
  -1   3   8       14.36        8.42      1.07 o
   0   3   8        1.99        2.20      1.07 o
   1   3   8        2.06       -1.32      1.32 o
   2   3   8      641.99      622.01      5.37 o
   3   3   8     1283.66     1214.90      7.67 o
   4   3   8       89.66       84.52      2.38 o
   5   3   8      287.77      268.21      3.62 o
   6   3   8      220.51      195.26      3.18 o
   7   3   8        0.01       -1.19      1.19 o
   8   3   8      291.93      273.50      4.08 o
   9   3   8       68.77       66.20      2.81 o
  10   3   8        3.28        9.81      1.83 o
  11   3   8       30.33       20.50      2.43 o
  12   3   8        0.09        0.69      2.31 o
  13   3   8        3.84        2.37      3.09 o
 -17   4   8      137.31      151.41      8.29 o
 -16   4   8       15.60       25.23      3.87 o
 -15   4   8      101.92       96.46      4.45 o
 -14   4   8      158.06      181.57      4.35 o
 -13   4   8       73.87       80.06      3.03 o
 -12   4   8      379.27      385.98      5.70 o
 -11   4   8      793.55      801.06      7.66 o
 -10   4   8      907.19      908.63      7.44 o
  -9   4   8     1194.20     1159.96      8.44 o
  -8   4   8        3.84       -0.93      0.93 o
  -7   4   8       36.91       44.32      1.66 o
  -6   4   8      561.29      536.30      5.03 o
  -5   4   8      178.37      168.62      2.55 o
  -4   4   8      573.61      588.03      5.05 o
  -3   4   8      809.57      738.98      5.62 o
  -2   4   8     1683.08     1709.82     10.81 o
  -1   4   8     1465.54     1500.74     10.33 o
   0   4   8      718.88      692.59      5.83 o
   1   4   8      920.83      860.43      7.96 o
   2   4   8       76.88       69.87      2.30 o
   3   4   8        3.78        0.17      1.24 o
   4   4   8      715.97      705.61      7.66 o
   5   4   8      672.22      683.53      6.12 o
   6   4   8      100.22       87.64      2.95 o
   7   4   8      377.33      398.63      4.93 o
   8   4   8      495.72      515.61      6.38 o
   9   4   8      188.16      199.39      4.94 o
  10   4   8       69.83       70.90      3.56 o
  11   4   8       68.44       56.35      4.42 o
  12   4   8       69.26       56.68      4.43 o
 -16   5   8        3.12        3.80      3.90 o
 -15   5   8        0.57        1.90      3.25 o
 -14   5   8        0.08       -1.76      2.17 o
 -13   5   8        2.62        2.56      2.11 o
 -12   5   8        0.71       -1.98      1.98 o
 -11   5   8       44.96       39.23      2.55 o
 -10   5   8       36.09       35.47      2.54 o
  -9   5   8        2.39       -1.50      1.50 o
  -8   5   8       57.12       57.40      2.26 o
  -7   5   8      579.76      572.27      5.92 o
  -6   5   8        0.53       -0.31      1.22 o
  -5   5   8       83.15       73.11      2.30 o
  -4   5   8       21.77       21.14      1.42 o
  -3   5   8     1485.55     1489.58      9.76 o
  -2   5   8      684.36      673.37      5.88 o
  -1   5   8        2.82        0.37      1.28 o
   0   5   8       61.76       54.51      2.00 o
   1   5   8      230.68      231.28      3.73 o
   2   5   8      126.96      118.45      3.61 o
   3   5   8      111.15      113.74      3.25 o
   4   5   8       10.72        9.11      1.77 o
   5   5   8      405.89      428.98      6.17 o
   6   5   8       77.93       69.13      2.85 o
   7   5   8       95.74       97.77      5.32 o
   8   5   8      111.02      101.51      4.11 o
   9   5   8       29.75       21.43      2.53 o
  10   5   8        5.41        0.89      3.07 o
  11   5   8        0.11       -4.40      4.40 o
  12   5   8       12.97       14.62      3.64 o
 -15   6   8       36.09       45.85      4.92 o
 -14   6   8       62.99       69.35      4.98 o
 -13   6   8      150.66      149.11      5.47 o
 -12   6   8      251.83      271.36      6.13 o
 -11   6   8       32.98       37.97      2.93 o
 -10   6   8       69.84       74.29      3.21 o
  -9   6   8      239.18      252.37      5.42 o
  -8   6   8      239.24      267.73      4.58 o
  -7   6   8      220.60      217.34      3.79 o
  -6   6   8      236.56      227.57      3.70 o
  -5   6   8      434.21      442.19      5.09 o
  -4   6   8      538.27      523.22      6.31 o
  -3   6   8     1906.35     1961.43     14.94 o
  -2   6   8        2.65        2.93      1.49 o
  -1   6   8        2.30        1.36      1.33 o
   0   6   8       12.60       11.52      1.54 o
   1   6   8      677.13      715.34      6.78 o
   2   6   8     1302.86     1323.39     11.69 o
   3   6   8      375.96      389.55      5.95 o
   4   6   8       92.97       81.85      3.62 o
   5   6   8      175.80      183.05      5.02 o
   6   6   8      439.70      461.30      7.72 o
   7   6   8      365.25      406.76      7.37 o
   8   6   8      153.35      166.91      7.16 o
   9   6   8       10.51       11.16      2.64 o
  10   6   8      121.36      105.05      4.71 o
  11   6   8       52.83       46.95      4.01 o
 -15   7   8       32.19       23.44      4.06 o
 -14   7   8        3.95       15.60      3.82 o
 -13   7   8       10.06        6.25      3.95 o
 -12   7   8       58.48       53.33      3.53 o
 -11   7   8        5.55        2.60      2.36 o
 -10   7   8        6.09       -0.99      2.15 o
  -9   7   8       42.23       32.96      2.76 o
  -8   7   8       91.37       89.90      5.13 o
  -7   7   8       13.09       14.96      1.90 o
  -6   7   8        9.11       12.03      1.66 o
  -5   7   8        0.88       -1.34      1.40 o
  -4   7   8        0.87        2.49      1.74 o
  -3   7   8        8.43       21.57      2.46 o
  -2   7   8      148.20      138.86      4.48 o
  -1   7   8        0.84       -1.57      1.57 o
   0   7   8      507.68      486.95      6.05 o
   1   7   8        7.29        2.41      1.96 o
   2   7   8       46.71       37.12      2.70 o
   3   7   8       13.45        8.66      2.50 o
   4   7   8       28.97       26.60      2.70 o
   5   7   8       29.49       24.92      3.05 o
   6   7   8       36.89       27.76      3.33 o
   7   7   8        0.01        0.55      2.75 o
   8   7   8       30.47       27.85      3.29 o
   9   7   8       12.08       13.94      4.68 o
  10   7   8        9.62       11.22      3.99 o
 -13   8   8      116.71      144.03      7.79 o
 -12   8   8        0.97       -1.56      3.27 o
 -11   8   8       15.23        8.02      2.68 o
 -10   8   8      177.66      209.14      6.25 o
  -9   8   8      121.16      125.26      4.72 o
  -8   8   8      288.25      295.56      5.91 o
  -7   8   8      141.46      164.08      5.04 o
  -6   8   8       69.16       74.37      2.93 o
  -5   8   8      122.89      139.58      4.05 o
  -4   8   8      118.34      133.79      5.06 o
  -3   8   8      113.05      117.73      4.40 o
  -2   8   8       91.66       82.34      4.29 o
  -1   8   8      235.36      258.24      5.85 o
   0   8   8      316.86      326.88      6.00 o
   1   8   8      513.51      551.90      8.19 o
   2   8   8      300.95      338.85      8.25 o
   3   8   8       85.52       83.56      3.99 o
   4   8   8       14.36        3.84      2.74 o
   5   8   8       71.84       53.32      4.56 o
   6   8   8       84.91       72.32      5.09 o
   7   8   8      252.78      286.56      8.65 o
   8   8   8      260.24      306.06      8.93 o
   9   8   8       81.97       72.43      5.17 o
 -12   9   8        0.04        4.63      3.96 o
 -11   9   8       25.08       22.60      4.22 o
 -10   9   8        8.73        4.57      3.68 o
  -9   9   8       32.70       29.88      2.96 o
  -8   9   8       40.91       34.05      2.72 o
  -7   9   8        8.13        7.10      2.36 o
  -6   9   8       32.75       22.69      2.51 o
  -5   9   8       39.68       36.35      2.69 o
  -4   9   8       11.66        2.25      2.10 o
  -3   9   8        0.14       -2.07      2.07 o
  -2   9   8       14.66       10.95      2.53 o
  -1   9   8        9.63        4.98      2.50 o
   0   9   8        2.95       -1.53      2.57 o
   1   9   8        6.98        9.48      2.85 o
   2   9   8        4.53        7.16      2.99 o
   3   9   8       17.84       14.72      3.13 o
   4   9   8       85.30       66.83      4.90 o
   5   9   8        0.01       -3.50      3.50 o
   6   9   8       19.82       27.89      4.31 o
   7   9   8        0.13       -4.31      4.31 o
 -10  10   8       74.58       60.87      6.16 o
  -9  10   8       94.09       78.89      5.48 o
  -8  10   8       16.81       13.36      3.28 o
  -7  10   8       78.70       86.54      5.60 o
  -6  10   8      162.49      188.06      5.85 o
  -5  10   8       33.89       28.48      3.39 o
  -4  10   8       20.48       18.18      2.59 o
  -3  10   8       65.25       70.34      6.56 o
  -2  10   8      243.38      279.57      6.59 o
  -1  10   8       83.88      105.53      4.95 o
   0  10   8       78.58       70.01      4.32 o
   1  10   8      147.75      184.56      6.84 o
   2  10   8       81.95       69.82      5.61 o
   3  10   8       73.45       55.91      5.34 o
   4  10   8      158.75      201.88      8.72 o
   5  10   8       79.12       89.04      6.47 o
  -7  11   8        6.32        5.84      4.41 o
  -6  11   8       29.83       27.53      4.57 o
  -5  11   8        3.97        8.22      3.24 o
  -4  11   8       10.01        4.00      4.03 o
  -3  11   8       10.73        4.05      3.30 o
  -2  11   8        4.41        5.25      3.31 o
  -1  11   8        0.08        0.11      2.97 o
   0  11   8       29.00       30.94      3.58 o
   1  11   8       12.39       17.24      3.51 o
   2  11   8       17.26        9.69      3.50 o
 -17   1   9      139.65      157.52      6.68 o
 -16   1   9      194.64      207.10      5.23 o
 -15   1   9      443.13      423.03      6.24 o
 -14   1   9      221.50      224.15      4.58 o
 -13   1   9      205.50      201.54      4.04 o
 -12   1   9       60.67       60.77      2.12 o
 -11   1   9        9.48        9.29      1.01 o
 -10   1   9      258.32      265.33      2.88 o
  -9   1   9     1775.88     1769.32      9.30 o
  -8   1   9     1068.11     1010.80      5.91 o
  -7   1   9      934.22      876.74      5.64 o
  -6   1   9      210.76      200.78      2.34 o
  -5   1   9      562.29      517.61      3.86 o
  -4   1   9     1023.06     1052.01      6.27 o
  -3   1   9       79.46       75.55      1.93 o
  -2   1   9      504.20      515.81      4.87 o
  -1   1   9       52.92       53.17      1.89 o
   0   1   9       24.48       28.41      1.41 o
   1   1   9      568.81      552.62      5.11 o
   2   1   9     1200.35     1207.95      9.23 o
   3   1   9      247.19      225.14      3.35 o
   4   1   9      242.73      226.23      3.93 o
   5   1   9       41.88       38.78      1.87 o
   6   1   9      403.00      392.49      5.55 o
   7   1   9      129.04      128.78      3.20 o
   8   1   9       81.20       78.36      4.58 o
   9   1   9      210.99      221.17      5.55 o
  10   1   9       23.73       25.82      3.12 o
  11   1   9        6.03        6.08      2.30 o
  12   1   9       91.82      109.01      8.47 o
 -17   2   9        0.40        1.88      3.13 o
 -16   2   9       24.06       16.81      2.55 o
 -15   2   9       16.29       18.25      2.00 o
 -14   2   9       31.18       36.73      2.43 o
 -13   2   9       18.67       18.92      1.72 o
 -12   2   9        0.64        1.57      1.26 o
 -11   2   9       87.24       84.53      2.56 o
 -10   2   9       44.38       43.81      1.44 o
  -9   2   9       58.87       60.31      2.01 o
  -8   2   9      161.64      153.61      2.29 o
  -7   2   9      101.78      107.23      1.97 o
  -6   2   9      394.47      434.79      3.31 o
  -5   2   9       39.88       35.17      1.09 o
  -4   2   9       11.46        8.00      0.80 o
  -3   2   9      139.03      139.20      1.98 o
  -2   2   9       73.76       69.69      1.97 o
  -1   2   9        6.16        1.76      1.12 o
   0   2   9       24.94       21.04      1.67 o
   1   2   9       91.11       81.87      3.29 o
   2   2   9      878.00      806.39      6.65 o
   3   2   9      432.40      429.24      4.51 o
   4   2   9       97.05       89.05      2.61 o
   5   2   9        3.81        6.09      2.19 o
   6   2   9      243.68      222.09      3.94 o
   7   2   9        0.46       -1.43      1.43 o
   8   2   9        6.62       -1.43      1.69 o
   9   2   9        2.68       -0.26      2.04 o
  10   2   9        0.37       -0.37      1.98 o
  11   2   9        3.81        1.95      3.62 o
  12   2   9       32.60       31.99      3.82 o
 -17   3   9       21.40       25.60      4.09 o
 -16   3   9      121.41      131.58      5.70 o
 -15   3   9       32.30       33.50      2.34 o
 -14   3   9      106.06      112.29      3.95 o
 -13   3   9      294.74      301.10      4.83 o
 -12   3   9      422.20      432.69      5.50 o
 -11   3   9      607.04      615.77      5.99 o
 -10   3   9      650.56      664.55      6.00 o
  -9   3   9       80.93       77.48      2.32 o
  -8   3   9      327.56      319.27      3.56 o
  -7   3   9      334.84      324.58      3.16 o
  -6   3   9       66.20       63.93      1.80 o
  -5   3   9     1043.65     1038.03      6.72 o
  -4   3   9      435.10      443.64      4.40 o
  -3   3   9      551.80      505.37      4.43 o
  -2   3   9      692.35      680.76      5.53 o
  -1   3   9      760.77      725.01      6.49 o
   0   3   9      126.88      140.82      3.95 o
   1   3   9     1055.36     1061.09      9.17 o
   2   3   9      383.35      396.10      4.79 o
   3   3   9      195.57      218.44      3.31 o
   4   3   9      635.96      636.56      6.62 o
   5   3   9       37.81       38.01      2.01 o
   6   3   9      173.81      163.04      3.84 o
   7   3   9       22.22       19.32      2.15 o
   8   3   9       55.55       51.55      2.87 o
   9   3   9      125.15      143.07      4.81 o
  10   3   9      406.31      430.89      8.64 o
  11   3   9      130.76      140.47      6.04 o
  12   3   9      110.79      111.02      4.91 o
 -16   4   9        2.03        0.49      3.16 o
 -15   4   9        2.39        0.24      3.08 o
 -14   4   9       16.55       17.64      2.57 o
 -13   4   9       21.47       18.18      2.39 o
 -12   4   9       15.92       14.80      2.17 o
 -11   4   9        0.03        0.55      1.87 o
 -10   4   9      142.89      134.86      3.63 o
  -9   4   9      240.21      235.69      4.04 o
  -8   4   9      519.58      493.58      5.11 o
  -7   4   9      109.83      112.37      2.82 o
  -6   4   9       33.27       30.06      1.35 o
  -5   4   9      514.93      494.67      4.58 o
  -4   4   9      578.44      542.89      5.10 o
  -3   4   9       84.19       76.93      2.25 o
  -2   4   9        6.96        6.80      1.62 o
  -1   4   9       67.75       59.10      2.44 o
   0   4   9      136.03      141.78      3.58 o
   1   4   9      364.82      395.69      6.28 o
   2   4   9      222.39      211.22      4.00 o
   3   4   9      216.81      204.38      3.78 o
   4   4   9      159.16      150.44      3.43 o
   5   4   9       12.37        6.81      1.82 o
   6   4   9      104.25      102.31      3.70 o
   7   4   9       14.90       10.28      1.88 o
   8   4   9        1.11       -2.12      2.12 o
   9   4   9       14.49        9.09      2.54 o
  10   4   9        2.09       -2.16      2.51 o
  11   4   9        0.06       -0.74      2.94 o
 -16   5   9      119.43      167.11      9.02 o
 -15   5   9       84.08       91.62      6.58 o
 -14   5   9        1.19       -1.66      2.14 o
 -13   5   9      118.03      125.94      4.91 o
 -12   5   9      165.19      157.56      5.04 o
 -11   5   9      202.12      209.23      5.26 o
 -10   5   9      377.58      387.14      6.52 o
  -9   5   9      318.47      333.43      5.22 o
  -8   5   9      300.07      305.21      4.43 o
  -7   5   9      271.33      275.70      4.26 o
  -6   5   9      471.32      449.43      4.67 o
  -5   5   9      837.31      835.94      6.11 o
  -4   5   9      103.40      115.67      3.02 o
  -3   5   9       20.09       20.73      1.70 o
  -2   5   9      815.92      807.91      7.81 o
  -1   5   9      755.75      798.72      7.31 o
   0   5   9      476.00      508.04      5.67 o
   1   5   9      111.91      111.20      4.22 o
   2   5   9      305.87      300.25      4.69 o
   3   5   9      466.52      485.65      5.85 o
   4   5   9      240.17      261.47      5.12 o
   5   5   9      537.82      557.21      6.19 o
   6   5   9      663.43      713.18      7.96 o
   7   5   9       50.03       41.46      2.80 o
   8   5   9      173.31      184.46      4.90 o
   9   5   9      138.25      124.54      6.43 o
  10   5   9        0.91       -3.36      3.36 o
  11   5   9        4.01       -3.29      3.29 o
 -15   6   9       22.60       23.99      4.92 o
 -14   6   9        5.93        2.36      3.75 o
 -13   6   9       59.87       49.63      3.42 o
 -12   6   9       55.81       56.97      3.30 o
 -11   6   9       27.48       27.69      2.53 o
 -10   6   9      103.89      105.37      5.03 o
  -9   6   9       37.79       37.04      2.95 o
  -8   6   9        6.63        8.52      1.73 o
  -7   6   9       47.42       40.52      2.01 o
  -6   6   9      162.76      155.51      3.61 o
  -5   6   9       15.51        9.12      1.61 o
  -4   6   9       38.88       31.49      2.07 o
  -3   6   9       55.74       56.87      3.22 o
  -2   6   9      227.26      216.75      4.33 o
  -1   6   9      486.79      444.17      5.78 o
   0   6   9        5.00        0.69      1.61 o
   1   6   9       54.52       44.70      2.22 o
   2   6   9        1.52       -2.03      2.03 o
   3   6   9       45.12       33.99      2.51 o
   4   6   9        3.19       -2.11      2.11 o
   5   6   9        8.19        5.26      2.25 o
   6   6   9       40.48       38.17      2.56 o
   7   6   9        6.87        6.18      2.36 o
   8   6   9        8.89        6.74      2.72 o
   9   6   9       54.55       46.53      3.41 o
  10   6   9        5.81        0.98      3.04 o
 -14   7   9       87.16      113.30     13.74 o
 -13   7   9       83.63       82.99      5.44 o
 -12   7   9       72.12       68.39      4.16 o
 -11   7   9      118.90      126.00      5.76 o
 -10   7   9        5.35        3.18      2.42 o
  -9   7   9       14.27       18.01      2.98 o
  -8   7   9       76.97       76.30      4.96 o
  -7   7   9      488.46      515.44      6.27 o
  -6   7   9      768.93      814.06      7.61 o
  -5   7   9      717.44      755.01      7.33 o
  -4   7   9      197.51      230.29      5.53 o
  -3   7   9       90.28      103.73      3.81 o
  -2   7   9      276.61      278.96      5.07 o
  -1   7   9      134.51      139.48      3.98 o
   0   7   9      471.88      477.80      6.08 o
   1   7   9      187.62      187.88      4.91 o
   2   7   9      188.97      203.56      5.37 o
   3   7   9      220.34      220.24      5.24 o
   4   7   9      356.30      373.40      6.61 o
   5   7   9      252.58      282.27      5.94 o
   6   7   9      161.91      170.48      6.55 o
   7   7   9      140.40      129.90      6.36 o
   8   7   9      113.96      111.67      5.62 o
   9   7   9       36.10       39.07      3.32 o
 -13   8   9       33.33       38.20      4.45 o
 -12   8   9        0.89        2.56      3.95 o
 -11   8   9       82.54       77.49      5.36 o
 -10   8   9        3.28        6.56      2.70 o
  -9   8   9        5.17        2.94      2.82 o
  -8   8   9        9.23       17.42      2.50 o
  -7   8   9       31.78       36.86      2.62 o
  -6   8   9       69.92       59.18      2.78 o
  -5   8   9       57.42       52.48      2.44 o
  -4   8   9       32.00       24.24      2.69 o
  -3   8   9       11.71        8.64      2.33 o
  -2   8   9        0.87        0.42      2.16 o
  -1   8   9       57.57       48.80      3.53 o
   0   8   9        2.59        5.08      2.66 o
   1   8   9       35.03       31.29      2.70 o
   2   8   9       12.37        5.61      2.31 o
   3   8   9       17.35        9.25      2.40 o
   4   8   9       22.89       10.43      2.66 o
   5   8   9       20.57       12.59      3.17 o
   6   8   9       16.36       10.50      3.46 o
   7   8   9       19.01       29.14      3.97 o
   8   8   9        6.20        3.37      3.98 o
 -11   9   9       47.75       57.99      5.13 o
 -10   9   9       24.95       27.53      5.16 o
  -9   9   9      146.60      147.44      7.39 o
  -8   9   9      422.31      454.51      8.59 o
  -7   9   9      198.25      253.67      6.34 o
  -6   9   9       40.91       40.93      2.80 o
  -5   9   9       38.68       34.62      2.63 o
  -4   9   9       31.47       26.89      2.26 o
  -3   9   9      196.77      206.32      5.59 o
  -2   9   9      143.64      162.28      7.54 o
  -1   9   9      304.00      344.47      8.72 o
   0   9   9      124.64      126.83      6.47 o
   1   9   9      197.59      253.81      7.12 o
   2   9   9      445.38      488.81     10.27 o
   3   9   9       89.99      106.07      5.65 o
   4   9   9        4.69        3.56      2.79 o
   5   9   9       72.79       78.77      4.93 o
   6   9   9      168.01      175.86      7.37 o
  -9  10   9        4.69       -3.66      3.66 o
  -8  10   9        8.18        3.70      4.76 o
  -7  10   9        0.21        0.45      2.83 o
  -6  10   9        7.00        5.93      3.03 o
  -5  10   9       20.01       13.83      3.15 o
  -4  10   9       15.37        7.76      2.39 o
  -3  10   9        0.03       -3.13      3.13 o
  -2  10   9       17.55       21.85      3.26 o
  -1  10   9        9.86       12.73      3.06 o
   0  10   9        2.30        2.99      3.11 o
   1  10   9       11.11       13.09      3.16 o
   2  10   9        7.85        6.43      3.10 o
   3  10   9        0.16       -4.05      4.05 o
   4  10   9       16.08       24.38      6.56 o
  -5  11   9      166.57      217.92     10.69 o
  -4  11   9       62.40       60.80      6.24 o
  -3  11   9      101.35      109.21      7.96 o
  -2  11   9      102.30      103.67      7.10 o
  -1  11   9       71.76       73.62      5.51 o
   0  11   9       86.36       98.04      8.79 o
 -17   0  10      345.57      347.22     17.55 o
 -16   0  10      438.33      447.98      9.96 o
 -15   0  10      173.41      175.72      6.51 o
 -14   0  10      211.30      220.30      6.69 o
 -13   0  10       68.01       55.28      3.85 o
 -12   0  10       30.00       16.62      2.33 o
 -11   0  10        2.02        0.68      1.60 o
 -10   0  10      114.47      110.84      6.26 o
  -9   0  10      715.57      771.40      8.06 o
  -8   0  10      772.60      809.47      8.35 o
  -7   0  10      185.41      170.48      3.69 o
  -6   0  10      674.85      662.41      6.75 o
  -5   0  10       50.18       29.11      1.79 o
  -4   0  10       27.38       16.94      1.60 o
  -3   0  10     1211.01     1148.19     15.07 o
  -2   0  10        3.25        2.99      1.83 o
  -1   0  10       22.70       14.97      2.25 o
   0   0  10     1289.54     1173.85     14.49 o
   1   0  10     1153.35     1106.72     16.03 o
   2   0  10       63.04       46.29      3.22 o
   3   0  10       28.59       17.07      2.24 o
   4   0  10        5.70        1.39      2.06 o
   5   0  10       56.57       74.19      4.72 o
   6   0  10      422.64      442.57      7.60 o
   7   0  10      665.86      693.68     11.33 o
   8   0  10      382.15      395.16      9.18 o
   9   0  10       10.24       14.26      4.63 o
  10   0  10       51.79       63.31     10.46 o
  11   0  10       65.01       82.85      7.29 o
 -17   1  10        1.99        1.53      4.26 o
 -16   1  10        3.14        3.23      2.73 o
 -15   1  10        5.21        4.29      1.83 o
 -14   1  10       20.30       19.48      2.02 o
 -13   1  10       45.05       35.14      2.14 o
 -12   1  10       34.06       30.55      1.82 o
 -11   1  10      286.97      279.92      3.39 o
 -10   1  10        0.00       -0.16      1.03 o
  -9   1  10      293.50      308.54      3.45 o
  -8   1  10       21.54       16.99      1.22 o
  -7   1  10       28.04       22.03      1.19 o
  -6   1  10        0.36        0.30      0.92 o
  -5   1  10       64.56       56.94      2.10 o
  -4   1  10       19.30       23.55      1.45 o
  -3   1  10       23.97       18.74      1.29 o
  -2   1  10       21.15       17.09      1.58 o
  -1   1  10       49.23       41.50      1.90 o
   0   1  10       53.90       58.08      3.97 o
   1   1  10       42.20       40.03      2.04 o
   2   1  10       25.97       21.21      1.87 o
   3   1  10       14.14        7.00      1.47 o
   4   1  10        2.38       -2.62      2.62 o
   5   1  10        2.14        3.39      1.49 o
   6   1  10       62.51       51.95      2.37 o
   7   1  10      141.73      136.58      3.87 o
   8   1  10       23.56       17.44      2.28 o
   9   1  10        2.48       -1.19      1.77 o
  10   1  10       13.63        8.35      2.82 o
  11   1  10        3.79        3.73      3.72 o
 -17   2  10       53.51       45.60      5.10 o
 -16   2  10       43.03       43.14      3.27 o
 -15   2  10      102.26      105.51      4.13 o
 -14   2  10      229.94      216.48      4.46 o
 -13   2  10      218.83      219.83      4.13 o
 -12   2  10      384.84      400.08      4.92 o
 -11   2  10      865.94      874.94      6.77 o
 -10   2  10        4.18        3.69      1.08 o
  -9   2  10        9.49        9.26      1.10 o
  -8   2  10      274.57      261.49      3.50 o
  -7   2  10      259.18      251.96      3.34 o
  -6   2  10      369.52      361.20      3.45 o
  -5   2  10      876.75      878.66      6.19 o
  -4   2  10     1280.64     1281.59      8.11 o
  -3   2  10      230.10      219.96      3.23 o
  -2   2  10       44.18       32.65      1.82 o
  -1   2  10      209.45      187.25      3.79 o
   0   2  10       57.52       48.38      2.25 o
   1   2  10      145.19      120.78      3.99 o
   2   2  10     1561.39     1562.93     12.05 o
   3   2  10     1191.02     1217.69      9.21 o
   4   2  10      137.85      142.33      5.42 o
   5   2  10      132.06      131.86      3.55 o
   6   2  10      103.96      109.00      5.01 o
   7   2  10       95.28      101.55      3.48 o
   8   2  10       56.67       56.11      3.70 o
   9   2  10       51.11       53.46      3.14 o
  10   2  10       67.67       67.71      3.84 o
  11   2  10       60.18       43.85      3.44 o
 -17   3  10        3.33        4.18      4.34 o
 -16   3  10       16.87       15.62      3.62 o
 -15   3  10        0.32       -2.65      2.65 o
 -14   3  10       18.38       16.14      2.02 o
 -13   3  10        0.01       -1.37      1.37 o
 -12   3  10       22.46       19.36      1.79 o
 -11   3  10       22.54       21.71      1.82 o
 -10   3  10       15.96       20.44      1.63 o
  -9   3  10       97.90      101.74      2.54 o
  -8   3  10       70.91       56.73      1.89 o
  -7   3  10      506.54      510.98      4.88 o
  -6   3  10       39.73       37.79      1.67 o
  -5   3  10        5.01        1.39      1.09 o
  -4   3  10       32.43       32.44      1.66 o
  -3   3  10      430.11      415.41      4.70 o
  -2   3  10       88.08       75.53      2.69 o
  -1   3  10        1.43        0.62      1.69 o
   0   3  10        2.29        2.91      1.59 o
   1   3  10      193.47      198.83      5.43 o
   2   3  10       21.92       16.18      1.76 o
   3   3  10       11.54        7.91      2.18 o
   4   3  10        0.12       -1.32      1.56 o
   5   3  10      141.38      135.22      3.78 o
   6   3  10       29.46       23.11      2.26 o
   7   3  10        5.76       -0.65      1.97 o
   8   3  10       49.43       40.51      2.81 o
   9   3  10       14.47        9.12      2.62 o
  10   3  10        0.38       -2.03      3.82 o
  11   3  10       23.37       20.25      3.29 o
 -16   4  10       30.99       30.60      4.18 o
 -15   4  10       78.95       77.89      5.92 o
 -14   4  10      164.90      168.12      5.24 o
 -13   4  10       82.82       76.80      3.75 o
 -12   4  10      200.25      200.48      5.20 o
 -11   4  10      688.53      662.52      7.57 o
 -10   4  10      361.08      353.44      5.45 o
  -9   4  10      497.75      489.62      5.94 o
  -8   4  10       46.25       36.30      1.84 o
  -7   4  10       27.91       29.16      1.56 o
  -6   4  10      278.35      257.16      3.60 o
  -5   4  10       64.33       63.19      2.63 o
  -4   4  10      174.03      188.25      3.87 o
  -3   4  10      798.81      757.73      6.65 o
  -2   4  10     1091.97     1125.05      8.92 o
  -1   4  10     1142.82     1214.07     10.13 o
   0   4  10     1404.04     1458.05     11.65 o
   1   4  10       25.78       24.45      1.95 o
   2   4  10       31.40       31.90      2.28 o
   3   4  10        2.98       -1.58      1.58 o
   4   4  10      321.06      335.62      5.35 o
   5   4  10      223.28      235.51      4.63 o
   6   4  10       46.41       41.79      2.42 o
   7   4  10      302.18      324.92      6.00 o
   8   4  10      248.21      272.87      5.94 o
   9   4  10       83.50       77.90      3.87 o
  10   4  10      127.40      135.52      6.27 o
 -15   5  10        1.33        0.73      3.71 o
 -14   5  10        4.07        8.60      3.21 o
 -13   5  10       32.47       28.02      2.87 o
 -12   5  10        0.39       -1.92      1.92 o
 -11   5  10       10.35        7.18      2.14 o
 -10   5  10        0.81       -0.43      1.67 o
  -9   5  10        0.05       -1.64      1.64 o
  -8   5  10       15.29       11.69      1.55 o
  -7   5  10      256.31      251.07      4.06 o
  -6   5  10        2.48       -1.38      1.38 o
  -5   5  10        3.78        4.70      1.41 o
  -4   5  10       28.73       32.21      1.95 o
  -3   5  10      206.64      196.49      4.12 o
  -2   5  10      140.16      133.80      3.88 o
  -1   5  10        0.27       -1.09      1.67 o
   0   5  10       44.16       30.27      2.34 o
   1   5  10       73.83       62.83      3.25 o
   2   5  10      131.11      119.10      4.81 o
   3   5  10      147.38      140.67      4.47 o
   4   5  10       39.57       34.85      2.50 o
   5   5  10      125.50      131.16      4.33 o
   6   5  10      104.86       97.27      3.95 o
   7   5  10       94.33       83.51      3.47 o
   8   5  10       36.15       30.52      3.37 o
   9   5  10       11.39        3.52      2.83 o
  10   5  10       26.80       21.77      4.15 o
 -15   6  10       92.21      103.78     12.29 o
 -14   6  10      184.64      191.55      7.57 o
 -13   6  10      101.97       92.60      5.31 o
 -12   6  10      189.15      191.68      6.91 o
 -11   6  10       15.11       17.87      2.48 o
 -10   6  10       20.00       16.42      2.42 o
  -9   6  10      201.85      226.13      5.29 o
  -8   6  10      386.18      402.80      6.69 o
  -7   6  10      423.19      432.11      5.81 o
  -6   6  10      447.18      461.91      5.48 o
  -5   6  10      470.69      477.69      5.38 o
  -4   6  10      803.80      787.84      8.29 o
  -3   6  10      454.83      506.30      6.23 o
  -2   6  10       55.25       57.82      2.63 o
  -1   6  10      165.93      157.66      3.91 o
   0   6  10      117.27      120.30      3.94 o
   1   6  10      144.48      135.71      5.03 o
   2   6  10      200.66      203.43      5.20 o
   3   6  10      479.45      502.42      7.08 o
   4   6  10      481.70      505.76      7.13 o
   5   6  10      307.89      348.18      6.08 o
   6   6  10      342.63      412.18      6.91 o
   7   6  10        6.74        4.15      2.55 o
   8   6  10        2.95        0.46      2.67 o
   9   6  10       56.98       56.46      4.27 o
 -14   7  10        1.88        6.60      2.98 o
 -13   7  10        2.19        2.06      3.13 o
 -12   7  10       85.23       78.43      4.97 o
 -11   7  10       19.21       14.99      2.78 o
 -10   7  10        2.62       -2.18      2.18 o
  -9   7  10       60.80       55.61      3.02 o
  -8   7  10       35.25       29.79      2.70 o
  -7   7  10        4.23        4.58      1.73 o
  -6   7  10        0.11        2.05      1.71 o
  -5   7  10       21.15       17.66      2.13 o
  -4   7  10       15.89       16.13      2.42 o
  -3   7  10      186.32      183.10      4.76 o
  -2   7  10       88.34       73.33      3.21 o
  -1   7  10        1.96       -0.78      1.72 o
   0   7  10       49.14       34.77      2.67 o
   1   7  10       33.10       36.62      2.62 o
   2   7  10       35.79       35.44      2.66 o
   3   7  10        4.28        0.79      2.31 o
   4   7  10        0.68       -2.07      2.07 o
   5   7  10        0.01       -2.45      2.45 o
   6   7  10       15.11       13.57      3.10 o
   7   7  10       56.53       54.09      3.42 o
   8   7  10        4.14       -0.02      2.68 o
 -12   8  10       18.95       23.92      4.13 o
 -11   8  10       48.41       43.62      4.46 o
 -10   8  10      199.44      232.01      7.91 o
  -9   8  10      170.78      194.88      6.41 o
  -8   8  10      344.39      371.75      7.66 o
  -7   8  10      257.95      265.93      5.62 o
  -6   8  10       35.28       36.73      2.42 o
  -5   8  10      151.03      178.39      4.49 o
  -4   8  10      248.86      280.84      6.36 o
  -3   8  10       35.72       48.86      4.73 o
  -2   8  10      320.93      341.95      6.47 o
  -1   8  10      382.81      438.27      8.52 o
   0   8  10      366.99      415.23      7.73 o
   1   8  10      225.66      224.43      5.67 o
   2   8  10       98.71       98.54      4.00 o
   3   8  10      135.86      137.61      4.94 o
   4   8  10       62.55       54.64      3.38 o
   5   8  10       42.27       40.26      3.50 o
   6   8  10      167.43      212.73      7.44 o
 -10   9  10        1.19       -3.85      3.85 o
  -9   9  10       14.42        8.35      3.38 o
  -8   9  10        0.02        8.21      3.21 o
  -7   9  10        3.02        7.11      3.10 o
  -6   9  10       45.48       44.26      3.14 o
  -5   9  10        2.52       -2.02      2.02 o
  -4   9  10        2.31       -1.98      1.98 o
  -3   9  10        7.28        6.32      2.29 o
  -2   9  10       65.34       57.91      3.59 o
  -1   9  10        5.91        1.35      2.86 o
   0   9  10       68.45       59.42      3.45 o
   1   9  10        1.32        4.05      2.59 o
   2   9  10        1.60        3.88      2.88 o
   3   9  10       92.38       72.59      3.79 o
   4   9  10       20.81        9.35      3.14 o
   5   9  10        4.74        7.19      4.04 o
  -8  10  10        7.31       10.64      3.61 o
  -7  10  10       65.74       68.34      4.51 o
  -6  10  10       98.05      118.54      5.67 o
  -5  10  10       76.52       72.47      4.09 o
  -4  10  10       83.95       80.91      6.89 o
  -3  10  10      152.06      176.88     10.82 o
  -2  10  10      180.02      207.21      6.44 o
  -1  10  10       46.16       39.60      3.34 o
   0  10  10      173.04      221.81      8.13 o
   1  10  10      130.02      166.45     15.12 o
   2  10  10       50.55       51.98      5.24 o
 -17   1  11       90.32       99.61      7.21 o
 -16   1  11      106.45      100.00      5.62 o
 -15   1  11      159.41      170.80      5.16 o
 -14   1  11       78.29       77.32      2.92 o
 -13   1  11       67.86       67.26      2.86 o
 -12   1  11       51.49       53.21      1.98 o
 -11   1  11      123.41      138.48      2.91 o
 -10   1  11      236.81      242.76      3.58 o
  -9   1  11      230.99      233.48      3.50 o
  -8   1  11      200.09      193.85      3.17 o
  -7   1  11      777.39      751.04      6.04 o
  -6   1  11      785.20      781.85      6.52 o
  -5   1  11      167.85      164.66      2.76 o
  -4   1  11       64.66       49.05      1.65 o
  -3   1  11       11.58       12.12      1.46 o
  -2   1  11      118.28      111.24      4.00 o
  -1   1  11      398.14      404.31      5.54 o
   0   1  11      999.51      986.57      9.05 o
   1   1  11      406.03      408.08      5.71 o
   2   1  11      196.14      180.49      8.91 o
   3   1  11      121.17      119.01      6.55 o
   4   1  11      309.37      301.75      5.43 o
   5   1  11      353.12      361.61      5.43 o
   6   1  11      111.95      135.96      7.28 o
   7   1  11      211.71      236.63      7.58 o
   8   1  11       80.20       78.73      3.17 o
   9   1  11      112.55      108.53      4.83 o
  10   1  11       92.34      100.30      5.93 o
 -16   2  11        0.23       -2.00      2.13 o
 -15   2  11       19.25       15.03      3.32 o
 -14   2  11        2.27        0.26      1.51 o
 -13   2  11       19.05       16.61      1.85 o
 -12   2  11       13.66       11.48      1.60 o
 -11   2  11       26.95       27.47      1.82 o
 -10   2  11      178.63      173.51      3.29 o
  -9   2  11       53.24       43.65      1.76 o
  -8   2  11      160.47      155.98      3.88 o
  -7   2  11       33.60       29.09      1.41 o
  -6   2  11       46.88       49.12      1.85 o
  -5   2  11      379.98      381.56      3.93 o
  -4   2  11      206.36      193.07      3.47 o
  -3   2  11        2.98       -1.03      1.03 o
  -2   2  11       16.93       12.39      1.70 o
  -1   2  11        6.67        5.99      1.64 o
   0   2  11      103.08       86.67      4.14 o
   1   2  11       59.60       64.01      2.99 o
   2   2  11      257.06      246.39      5.87 o
   3   2  11       85.29       71.85      3.81 o
   4   2  11       10.64        5.45      2.02 o
   5   2  11       20.18       17.22      2.27 o
   6   2  11      279.67      280.50      6.37 o
   7   2  11       36.89       37.81      3.23 o
   8   2  11       19.50       23.24      2.84 o
   9   2  11        4.71        5.04      2.86 o
  10   2  11       16.01       12.43      3.26 o
 -16   3  11        5.63        1.52      4.06 o
 -15   3  11       16.28        7.47      4.89 o
 -14   3  11       92.28       85.43      4.94 o
 -13   3  11      371.77      382.00      6.76 o
 -12   3  11      534.04      552.84      7.84 o
 -11   3  11      309.20      332.00      6.21 o
 -10   3  11      748.53      717.46      8.04 o
  -9   3  11       63.60       58.32      2.80 o
  -8   3  11       21.58       16.04      1.63 o
  -7   3  11       54.71       53.62      2.15 o
  -6   3  11       21.60       23.75      1.79 o
  -5   3  11      172.01      178.64      3.51 o
  -4   3  11      750.81      726.35      7.64 o
  -3   3  11      660.70      652.05      7.00 o
  -2   3  11      816.19      821.63      8.18 o
  -1   3  11      398.79      388.45      6.58 o
   0   3  11      379.53      372.09      5.28 o
   1   3  11      649.07      682.78      7.18 o
   2   3  11        2.98       -0.06      1.78 o
   3   3  11      158.15      161.88      4.47 o
   4   3  11      240.66      244.35      5.29 o
   5   3  11      172.21      173.80      7.54 o
   6   3  11      132.43      131.14      5.48 o
   7   3  11       82.59       90.78      5.46 o
   8   3  11       67.38       60.21      3.58 o
   9   3  11      112.36      113.79      5.14 o
  10   3  11      118.24      122.93      5.58 o
 -15   4  11        0.09       -3.93      4.04 o
 -14   4  11       44.29       38.58      4.23 o
 -13   4  11        3.73        0.31      2.32 o
 -12   4  11        0.74       -1.74      1.92 o
 -11   4  11       11.33       12.64      2.00 o
 -10   4  11       42.72       46.29      2.80 o
  -9   4  11       11.20        9.79      1.75 o
  -8   4  11       43.95       33.07      1.97 o
  -7   4  11        7.68        2.47      1.35 o
  -6   4  11        3.02        1.99      1.32 o
  -5   4  11        4.25       -0.90      1.22 o
  -4   4  11        5.56        3.98      1.63 o
  -3   4  11       74.27       52.54      2.40 o
  -2   4  11        2.32       -1.20      1.51 o
  -1   4  11        8.13        6.48      1.82 o
   0   4  11       31.34       22.96      2.22 o
   1   4  11      601.16      567.87      6.91 o
   2   4  11      228.16      208.65      4.43 o
   3   4  11        8.19        7.30      2.17 o
   4   4  11        2.86       -2.19      2.19 o
   5   4  11        0.08       -2.26      2.26 o
   6   4  11        2.08       -1.95      1.95 o
   7   4  11        0.07       -2.00      2.37 o
   8   4  11       13.64       14.88      3.04 o
   9   4  11        1.32       -2.18      2.98 o
 -15   5  11      115.10      113.40      9.18 o
 -14   5  11       28.82       28.92      3.94 o
 -13   5  11       74.70       71.05      4.23 o
 -12   5  11       86.13       70.96      3.55 o
 -11   5  11      192.26      196.71      5.14 o
 -10   5  11      335.65      331.86      5.48 o
  -9   5  11      203.63      197.58      4.57 o
  -8   5  11      406.92      415.91      5.78 o
  -7   5  11      564.76      573.86      6.31 o
  -6   5  11      259.09      272.21      4.70 o
  -5   5  11      100.83       93.12      3.10 o
  -4   5  11      236.65      240.48      4.54 o
  -3   5  11      324.83      325.22      4.69 o
  -2   5  11      619.45      610.75      6.49 o
  -1   5  11      162.55      169.41      4.49 o
   0   5  11       74.92       74.52      3.28 o
   1   5  11      116.71      124.74      4.37 o
   2   5  11      320.95      329.41      6.40 o
   3   5  11      437.67      459.51      7.31 o
   4   5  11      151.01      152.31      4.95 o
   5   5  11       36.63       30.74      2.43 o
   6   5  11       37.21       37.71      2.92 o
   7   5  11      194.30      224.79      7.95 o
   8   5  11      195.41      207.95      6.29 o
 -14   6  11        0.04       -1.59      2.62 o
 -13   6  11       85.71       93.98      8.18 o
 -12   6  11        4.12        3.31      2.93 o
 -11   6  11        4.27        2.89      2.23 o
 -10   6  11        0.56        2.62      2.10 o
  -9   6  11        4.27        4.50      1.88 o
  -8   6  11       20.22       22.38      2.25 o
  -7   6  11        4.93        2.61      1.68 o
  -6   6  11        1.54        3.95      1.74 o
  -5   6  11        5.46        4.48      1.68 o
  -4   6  11       11.12        8.55      2.23 o
  -3   6  11       15.81        7.21      1.87 o
  -2   6  11        7.59        0.15      1.84 o
  -1   6  11       48.56       38.91      2.23 o
   0   6  11        7.98       -1.95      1.95 o
   1   6  11       47.41       36.11      3.14 o
   2   6  11       17.58       10.90      2.46 o
   3   6  11       12.55        8.00      2.62 o
   4   6  11        2.87        2.50      2.47 o
   5   6  11       15.44       19.73      2.44 o
   6   6  11       10.17        7.86      3.16 o
   7   6  11        7.80        6.45      3.58 o
   8   6  11        0.17       -3.21      3.21 o
 -13   7  11      113.05      116.66      6.43 o
 -12   7  11       29.03       29.98      4.54 o
 -11   7  11       57.53       51.80      4.43 o
 -10   7  11      143.85      165.32      7.20 o
  -9   7  11      441.86      499.01      8.62 o
  -8   7  11      201.76      222.64      6.35 o
  -7   7  11      137.75      138.52      4.19 o
  -6   7  11      213.77      199.43      4.49 o
  -5   7  11      122.43      149.13      4.19 o
  -4   7  11      371.02      421.32      7.02 o
  -3   7  11      459.34      488.72      8.56 o
  -2   7  11       40.53       43.51      2.93 o
  -1   7  11        5.12        0.37      2.24 o
   0   7  11      172.42      171.81      5.96 o
   1   7  11      333.11      365.57      7.82 o
   2   7  11      362.40      405.35      7.27 o
   3   7  11       89.94       76.76      3.50 o
   4   7  11      178.16      207.77      5.91 o
   5   7  11       37.09       31.96      2.98 o
   6   7  11       12.24        6.02      2.84 o
 -11   8  11        2.59       -1.14      3.25 o
 -10   8  11        3.35       -0.55      3.32 o
  -9   8  11        4.53        5.68      2.94 o
  -8   8  11        0.02        2.72      3.29 o
  -7   8  11       20.04       15.74      2.73 o
  -6   8  11        4.61       -0.20      1.93 o
  -5   8  11       58.02       46.64      2.58 o
  -4   8  11       48.21       40.50      2.88 o
  -3   8  11       18.57        9.87      2.97 o
  -2   8  11       58.36       48.03      2.96 o
  -1   8  11        0.75        0.61      2.87 o
   0   8  11        7.12        8.08      3.13 o
   1   8  11        9.45        2.39      2.60 o
   2   8  11       39.11       37.90      3.04 o
   3   8  11        2.22       -2.05      2.05 o
   4   8  11       73.45       69.92      4.39 o
   5   8  11        4.20        1.90      3.43 o
  -9   9  11       94.95       89.81      5.33 o
  -8   9  11      233.40      268.76      8.25 o
  -7   9  11      177.66      246.97      7.50 o
  -6   9  11       45.41       44.30      3.54 o
  -5   9  11       31.67       24.80      2.84 o
  -4   9  11      148.96      159.10      5.50 o
  -3   9  11       89.88       74.65      4.14 o
  -2   9  11       80.89       91.23      5.26 o
  -1   9  11      187.10      215.02      6.59 o
   0   9  11       68.76       60.17      4.02 o
   1   9  11      169.71      186.48      6.74 o
   2   9  11      100.80       89.57      4.42 o
   3   9  11       17.44       14.30      3.27 o
  -5  10  11       35.53       30.58      5.18 o
  -4  10  11        8.59        1.51      2.91 o
  -3  10  11        3.71        3.15      2.80 o
  -2  10  11       23.08       16.87      2.90 o
  -1  10  11        0.00       -3.10      3.10 o
 -16   0  12      130.35      115.45      8.98 o
 -15   0  12      154.71      156.03      6.81 o
 -14   0  12      205.88      230.43      7.29 o
 -13   0  12      191.83      188.62      5.46 o
 -12   0  12       46.39       39.62      2.76 o
 -11   0  12      333.14      333.20      5.78 o
 -10   0  12      523.50      544.95      7.74 o
  -9   0  12     1445.83     1515.00     14.71 o
  -8   0  12     1450.87     1456.44     14.60 o
  -7   0  12      747.78      721.99      9.87 o
  -6   0  12      328.99      318.91     10.89 o
  -5   0  12      109.25       86.75      4.98 o
  -4   0  12       28.75       26.52      2.85 o
  -3   0  12      240.86      231.87     13.88 o
  -2   0  12      136.36      113.65     10.64 o
  -1   0  12       12.35       15.91      5.58 o
   0   0  12     1490.98     1411.09     17.09 o
   1   0  12     2702.57     2716.61     28.36 o
   2   0  12      123.33      150.48      8.42 o
   3   0  12      469.85      480.75     11.88 o
   4   0  12      149.43      158.36      7.70 o
   5   0  12      197.63      212.71      7.07 o
   6   0  12      187.83      201.33      8.78 o
   7   0  12       34.18       44.09      4.25 o
   8   0  12       99.88      115.41     11.79 o
   9   0  12      182.08      171.40     19.57 o
 -16   1  12        1.88        1.45      3.44 o
 -15   1  12       18.19       12.87      2.32 o
 -14   1  12       13.92       11.86      1.91 o
 -13   1  12       41.85       36.18      2.36 o
 -12   1  12       17.24       17.93      1.63 o
 -11   1  12       38.51       43.38      1.85 o
 -10   1  12       75.75       84.04      2.56 o
  -9   1  12       25.60       31.53      1.74 o
  -8   1  12      118.54      124.40      3.47 o
  -7   1  12       66.36       56.91      2.18 o
  -6   1  12      117.41      108.07      2.85 o
  -5   1  12        4.08        1.26      2.02 o
  -4   1  12        0.89       -1.10      1.10 o
  -3   1  12       20.39       17.50      1.79 o
  -2   1  12        8.15        6.12      2.63 o
  -1   1  12        0.79       -2.17      3.28 o
   0   1  12       43.11       45.85      2.68 o
   1   1  12        0.14        1.55      1.99 o
   2   1  12       43.42       32.42      3.33 o
   3   1  12        0.09       -2.02      2.02 o
   4   1  12       20.55       13.57      2.22 o
   5   1  12        7.72        2.62      2.01 o
   6   1  12       19.74       18.49      2.30 o
   7   1  12       56.75       53.90      3.83 o
   8   1  12       19.01       19.54      3.02 o
   9   1  12        7.28        5.60      3.09 o
 -16   2  12       69.18       63.28      6.44 o
 -15   2  12       81.25       66.75      5.04 o
 -14   2  12      115.12      100.22      4.39 o
 -13   2  12      183.20      197.91      4.84 o
 -12   2  12      296.51      312.75      5.28 o
 -11   2  12      384.43      420.05      6.28 o
 -10   2  12       35.95       44.40      2.45 o
  -9   2  12       35.88       29.89      2.05 o
  -8   2  12      347.81      325.42      4.76 o
  -7   2  12      187.41      184.48      3.76 o
  -6   2  12      248.03      250.01      3.97 o
  -5   2  12     1000.47      963.59      7.95 o
  -4   2  12      605.76      576.85      7.41 o
  -3   2  12      393.29      390.83      6.71 o
  -2   2  12      993.60      989.41      9.59 o
  -1   2  12      364.06      384.16      5.95 o
   0   2  12       16.02       12.97      2.28 o
   1   2  12       35.55       33.48      2.71 o
   2   2  12      507.75      518.94      7.86 o
   3   2  12      518.55      541.01     11.14 o
   4   2  12      271.03      279.61     11.48 o
   5   2  12      461.33      485.40     10.15 o
   6   2  12      248.89      274.93      9.86 o
   7   2  12       66.80       62.60      4.79 o
   8   2  12      100.66      119.39     11.29 o
   9   2  12      175.56      224.59      7.57 o
 -15   3  12       28.15       21.52      5.13 o
 -14   3  12        5.36        0.84      3.94 o
 -13   3  12       34.67       32.89      2.78 o
 -12   3  12       39.68       38.62      2.63 o
 -11   3  12       13.27       12.16      2.13 o
 -10   3  12        2.73        0.45      1.78 o
  -9   3  12       13.64       12.59      2.06 o
  -8   3  12        0.00       -1.34      1.34 o
  -7   3  12        0.04       -1.42      1.42 o
  -6   3  12       62.08       49.31      2.20 o
  -5   3  12        2.85        0.05      1.48 o
  -4   3  12        0.11       -1.55      1.91 o
  -3   3  12      115.04      129.04      4.56 o
  -2   3  12      223.24      232.08      4.98 o
  -1   3  12      206.20      190.44      4.82 o
   0   3  12        0.13       -0.29      2.03 o
   1   3  12       74.46       64.65      3.94 o
   2   3  12        0.29       -2.16      2.16 o
   3   3  12       13.73       10.58      2.72 o
   4   3  12        0.27       -2.04      2.04 o
   5   3  12       79.25       74.46      4.15 o
   6   3  12        8.27        7.01      2.62 o
   7   3  12        0.64       -0.78      2.63 o
   8   3  12        0.76       -0.18      3.29 o
 -15   4  12       18.65       20.10      4.94 o
 -14   4  12       92.43       94.72      5.67 o
 -13   4  12      118.45      136.99      8.41 o
 -12   4  12      143.67      149.31      5.38 o
 -11   4  12      324.15      318.29      6.38 o
 -10   4  12      235.49      249.95      5.40 o
  -9   4  12      353.40      339.32      5.71 o
  -8   4  12      124.28      128.53      4.00 o
  -7   4  12      130.73      136.30      4.48 o
  -6   4  12      378.57      360.03      5.47 o
  -5   4  12       80.75       78.85      3.03 o
  -4   4  12       55.63       58.39      2.94 o
  -3   4  12      623.31      620.17      7.84 o
  -2   4  12      468.24      455.27      7.05 o
  -1   4  12      328.47      327.56      6.45 o
   0   4  12      302.01      301.21      5.91 o
   1   4  12      271.24      268.59      5.78 o
   2   4  12      154.69      149.05      5.07 o
   3   4  12       40.60       37.06      3.11 o
   4   4  12       96.93       90.80      3.97 o
   5   4  12       68.68       61.30      3.71 o
   6   4  12       66.97       72.97      4.40 o
   7   4  12      272.68      345.84      9.10 o
   8   4  12      116.11      122.64      7.12 o
 -14   5  12       41.45       44.10      4.74 o
 -13   5  12        0.98        0.96      3.56 o
 -12   5  12       18.68       18.06      3.87 o
 -11   5  12        0.13       -2.22      2.24 o
 -10   5  12       10.68        8.83      2.13 o
  -9   5  12        4.46        0.48      1.96 o
  -8   5  12       37.43       32.01      2.58 o
  -7   5  12      106.02      104.39      4.42 o
  -6   5  12       62.69       50.62      2.82 o
  -5   5  12       21.72       10.74      2.14 o
  -4   5  12        0.97       -1.90      1.90 o
  -3   5  12       23.65       22.61      2.23 o
  -2   5  12       54.33       46.69      2.60 o
  -1   5  12       40.63       30.77      2.44 o
   0   5  12       16.30        7.91      2.44 o
   1   5  12       33.95       31.14      2.60 o
   2   5  12      118.38      105.07      6.13 o
   3   5  12       15.07        8.98      2.66 o
   4   5  12        2.03       -2.56      2.56 o
   5   5  12        2.88       -2.57      2.57 o
   6   5  12       30.94       26.06      3.98 o
   7   5  12        2.51        5.04      3.32 o
 -13   6  12       54.78       46.19      3.89 o
 -12   6  12      131.86      139.50      8.28 o
 -11   6  12       95.92      103.85      6.41 o
 -10   6  12      170.03      175.91      7.79 o
  -9   6  12       85.50       84.33      3.63 o
  -8   6  12       70.06       65.83      3.25 o
  -7   6  12       99.29      110.04      3.83 o
  -6   6  12      562.03      633.34      7.27 o
  -5   6  12      739.26      770.99      8.41 o
  -4   6  12      214.06      231.58      6.08 o
  -3   6  12       37.26       31.08      2.59 o
  -2   6  12        7.34        1.24      1.96 o
  -1   6  12       38.31       24.31      2.62 o
   0   6  12      101.74       87.42      3.77 o
   1   6  12      166.84      185.04      5.54 o
   2   6  12       79.82       70.48      3.25 o
   3   6  12      184.31      196.96      6.09 o
   4   6  12       89.31       86.00      4.73 o
   5   6  12      246.52      287.39      6.74 o
   6   6  12       41.80       38.82      3.66 o
 -12   7  12       26.53       22.19      4.02 o
 -11   7  12        5.30        4.73      3.25 o
 -10   7  12       16.07       12.94      3.30 o
  -9   7  12        1.38        5.05      3.10 o
  -8   7  12        7.80        4.32      3.03 o
  -7   7  12        0.85       -1.92      1.92 o
  -6   7  12        0.00       -1.81      1.81 o
  -5   7  12       11.61        7.46      2.02 o
  -4   7  12       53.58       37.83      2.83 o
  -3   7  12       68.97       45.36      3.03 o
  -2   7  12       16.26       10.35      2.44 o
  -1   7  12        1.49       -2.27      2.27 o
   0   7  12       47.92       42.89      3.28 o
   1   7  12        4.36       -1.60      2.33 o
   2   7  12        1.37       -2.33      2.63 o
   3   7  12        0.01       -2.53      2.53 o
   4   7  12        1.20        0.63      2.52 o
   5   7  12        2.62        0.67      2.83 o
 -10   8  12       92.04       88.27      5.17 o
  -9   8  12       73.65       79.57      6.67 o
  -8   8  12      207.19      233.48      8.27 o
  -7   8  12      141.52      150.62      6.33 o
  -6   8  12      114.00      124.47      5.15 o
  -5   8  12      117.73      104.38      4.60 o
  -4   8  12       10.45        3.31      2.47 o
  -3   8  12        8.80        0.17      2.35 o
  -2   8  12      130.86      136.12      6.30 o
  -1   8  12      137.87      154.82      5.99 o
   0   8  12      104.25      101.99      5.04 o
   1   8  12       78.56       71.81      3.96 o
   2   8  12       86.62       84.79      4.36 o
   3   8  12       25.57       18.91      2.61 o
  -7   9  12       20.64       20.94      3.44 o
  -6   9  12       18.48       22.31      3.24 o
  -5   9  12       44.45       41.80      3.06 o
  -4   9  12       13.53        6.15      2.50 o
  -3   9  12        8.01       -0.63      2.79 o
  -2   9  12       17.41        8.44      3.31 o
  -1   9  12        4.96        0.62      2.67 o
   0   9  12        6.90       -1.14      3.04 o
 -15   1  13      179.80      210.95      7.14 o
 -14   1  13      155.44      176.59      5.36 o
 -13   1  13       23.55       28.26      2.43 o
 -12   1  13      181.76      208.33      4.70 o
 -11   1  13      225.53      248.04      4.50 o
 -10   1  13       73.70       84.16      3.25 o
  -9   1  13      490.56      499.56      6.74 o
  -8   1  13      363.59      373.00      5.60 o
  -7   1  13      471.97      460.26      5.53 o
  -6   1  13      562.65      561.66      6.19 o
  -5   1  13      287.28      283.99      4.89 o
  -4   1  13      506.41      482.00      5.51 o
  -3   1  13      364.17      359.81      5.79 o
  -2   1  13      137.72      143.35      4.88 o
  -1   1  13      644.46      659.77      8.04 o
   0   1  13      178.62      195.57      5.30 o
   1   1  13      330.99      340.88      6.64 o
   2   1  13      857.68      892.56     10.35 o
   3   1  13      309.10      314.85      7.11 o
   4   1  13      234.89      251.95      6.63 o
   5   1  13       60.40       60.96      3.15 o
   6   1  13       75.75       82.32      4.43 o
   7   1  13      194.33      213.28      8.99 o
   8   1  13      106.95      114.24      9.16 o
 -15   2  13       40.72       40.41      3.92 o
 -14   2  13        2.34        2.99      3.01 o
 -13   2  13       37.34       34.54      2.68 o
 -12   2  13        2.80        4.03      1.79 o
 -11   2  13        1.16        4.66      1.86 o
 -10   2  13       17.24       15.42      1.83 o
  -9   2  13        0.07       -1.08      1.46 o
  -8   2  13        0.10       -0.96      1.47 o
  -7   2  13       23.09       15.91      1.85 o
  -6   2  13       16.86       10.29      1.65 o
  -5   2  13        4.34        5.52      1.60 o
  -4   2  13       19.65       14.42      2.68 o
  -3   2  13        0.01       -1.77      1.93 o
  -2   2  13       42.71       36.59      3.16 o
  -1   2  13      185.66      187.42      5.41 o
   0   2  13       15.28       13.17      2.56 o
   1   2  13      174.12      168.70      5.43 o
   2   2  13       57.41       54.54      3.36 o
   3   2  13        1.08       -2.35      2.35 o
   4   2  13       27.54       23.37      2.93 o
   5   2  13        0.58       -0.67      3.23 o
   6   2  13       12.15       18.69      3.48 o
   7   2  13        0.03       -1.04      3.17 o
 -14   3  13      109.99      124.94      9.65 o
 -13   3  13      348.19      373.32      8.15 o
 -12   3  13      399.33      443.90      7.03 o
 -11   3  13      150.43      160.38      7.43 o
 -10   3  13      315.19      329.36      6.47 o
  -9   3  13      152.94      162.12      6.42 o
  -8   3  13       77.73       80.24      2.99 o
  -7   3  13       31.28       31.94      2.10 o
  -6   3  13       48.98       47.78      2.31 o
  -5   3  13      344.36      333.66      5.35 o
  -4   3  13      712.93      709.15      8.30 o
  -3   3  13      588.84      600.13      7.80 o
  -2   3  13      498.83      535.24      7.64 o
  -1   3  13      455.81      449.28      6.72 o
   0   3  13      128.34      116.11      4.65 o
   1   3  13      107.96      110.71      4.47 o
   2   3  13       67.53       59.37      3.06 o
   3   3  13      122.16      117.55      4.58 o
   4   3  13       89.19       88.84      5.53 o
   5   3  13      242.60      280.22     11.07 o
   6   3  13      177.74      196.57     12.05 o
   7   3  13      126.67      155.84      7.45 o
 -14   4  13        0.13       -3.04      4.02 o
 -13   4  13       15.69       17.56      3.40 o
 -12   4  13        9.16       11.30      2.85 o
 -11   4  13        6.76        2.20      2.14 o
 -10   4  13       42.58       30.31      2.77 o
  -9   4  13       22.40       15.00      2.24 o
  -8   4  13        1.30       -1.64      1.64 o
  -7   4  13        0.00       -1.74      1.74 o
  -6   4  13        2.70        2.30      1.73 o
  -5   4  13       17.60       20.09      2.05 o
  -4   4  13       10.78        8.28      2.34 o
  -3   4  13        8.15       10.44      2.35 o
  -2   4  13        0.03       -2.25      2.25 o
  -1   4  13        3.65       -2.09      2.09 o
   0   4  13        8.38       -0.34      2.29 o
   1   4  13        0.74       -2.23      2.23 o
   2   4  13       14.70       11.70      2.56 o
   3   4  13        0.18       -2.38      2.38 o
   4   4  13        7.21        3.99      2.94 o
   5   4  13        4.95       -0.35      2.71 o
   6   4  13       28.43       28.35      3.35 o
 -13   5  13       56.42       57.83      6.07 o
 -12   5  13      208.87      229.10     16.23 o
 -11   5  13      215.69      242.71      8.21 o
 -10   5  13       38.72       31.52      3.26 o
  -9   5  13       19.54       15.70      2.48 o
  -8   5  13      142.27      143.51      4.85 o
  -7   5  13      288.78      295.77      6.04 o
  -6   5  13      196.68      216.80      5.29 o
  -5   5  13      228.71      235.73      5.76 o
  -4   5  13      119.74      125.93      4.59 o
  -3   5  13       57.85       46.22      3.08 o
  -2   5  13      196.03      181.23      5.48 o
  -1   5  13      270.10      292.19      6.54 o
   0   5  13       76.63       72.58      3.74 o
   1   5  13       22.63       14.33      2.66 o
   2   5  13       64.72       54.60      3.36 o
   3   5  13      131.81      138.22      7.15 o
   4   5  13       84.28       64.01      3.77 o
   5   5  13       79.63       87.92      6.05 o
   6   5  13      101.75      105.29     11.14 o
 -12   6  13        3.20       -2.19      3.52 o
 -11   6  13        8.15       11.47      4.19 o
 -10   6  13        0.03        0.52      3.30 o
  -9   6  13        2.29       -2.73      2.73 o
  -8   6  13        9.15        2.58      2.75 o
  -7   6  13        0.35       -2.11      2.11 o
  -6   6  13       22.84       23.12      2.58 o
  -5   6  13        0.24       -2.08      2.08 o
  -4   6  13        0.57       -2.96      2.96 o
  -3   6  13        0.23       -2.51      2.51 o
  -2   6  13        2.26       -2.31      2.31 o
  -1   6  13       12.18        6.21      2.65 o
   0   6  13        5.47       -1.06      2.88 o
   1   6  13        4.12        0.25      2.71 o
   2   6  13        9.94        3.96      2.93 o
   3   6  13        0.66       -2.25      2.49 o
   4   6  13       72.17       87.52      6.56 o
 -10   7  13       98.99      118.31      7.84 o
  -9   7  13      296.28      357.47      9.87 o
  -8   7  13       81.05       67.36      4.82 o
  -7   7  13       74.63       54.42      3.73 o
  -6   7  13       72.35       64.29      4.12 o
  -5   7  13       38.37       32.40      3.48 o
  -4   7  13       35.63       22.66      3.28 o
  -3   7  13       26.76       21.31      3.39 o
  -2   7  13        5.99        1.54      2.69 o
  -1   7  13       85.79       83.12      5.68 o
   0   7  13      152.95      160.51      6.23 o
   1   7  13      141.64      148.85      6.09 o
   2   7  13       60.64       51.17      3.97 o
   3   7  13       17.90       10.51      3.01 o
  -8   8  13       10.68       15.64      4.07 o
  -7   8  13        0.79       -0.51      3.60 o
  -6   8  13       13.11        8.02      2.92 o
  -5   8  13       15.25        6.24      2.66 o
  -4   8  13        1.53       -2.78      2.78 o
  -3   8  13        0.87       -2.48      2.48 o
  -2   8  13       31.70       26.86      3.21 o
  -1   8  13       24.89       20.20      3.44 o
   0   8  13        4.46       -2.65      2.65 o
 -14   0  14       83.29       75.14      6.68 o
 -13   0  14      105.21       97.44      6.11 o
 -12   0  14        2.38       -1.31      2.34 o
 -11   0  14       80.17       96.36      3.88 o
 -10   0  14      907.70      913.66     10.52 o
  -9   0  14      390.98      381.16      7.05 o
  -8   0  14      406.29      402.12      7.75 o
  -7   0  14      604.25      588.55      9.25 o
  -6   0  14      537.81      546.66      9.60 o
  -5   0  14      317.98      327.75      8.25 o
  -4   0  14       61.39       57.21      4.85 o
  -3   0  14       11.94        5.92      4.43 o
  -2   0  14        7.83        4.45      3.36 o
  -1   0  14      159.65      184.01      7.55 o
   0   0  14     1683.46     1737.37     21.09 o
   1   0  14      645.46      679.29     12.13 o
   2   0  14      114.02      123.06     10.34 o
   3   0  14      305.97      341.95     10.90 o
   4   0  14      135.98      134.04     10.88 o
   5   0  14       49.65       45.78      5.21 o
   6   0  14       29.52       32.81      4.75 o
 -14   1  14        8.74       10.86      2.95 o
 -13   1  14        4.95        4.64      2.07 o
 -12   1  14       69.47       60.64      2.84 o
 -11   1  14       33.60       32.91      2.14 o
 -10   1  14       22.63       25.82      2.01 o
  -9   1  14        4.88        0.96      1.93 o
  -8   1  14       84.25       74.61      2.94 o
  -7   1  14        8.80        4.98      1.60 o
  -6   1  14        0.31       -2.02      2.02 o
  -5   1  14       24.28       18.22      1.87 o
  -4   1  14        7.17        0.59      1.58 o
  -3   1  14        7.02       -1.23      2.15 o
  -2   1  14       84.67       67.79      3.14 o
  -1   1  14      184.49      191.82      6.84 o
   0   1  14       14.87       13.60      2.61 o
   1   1  14        3.39        1.79      2.61 o
   2   1  14        8.39        5.12      2.42 o
   3   1  14        0.43        4.76      2.47 o
   4   1  14       13.00       12.83      2.91 o
   5   1  14        1.47        2.28      2.96 o
   6   1  14       17.39       20.38      2.68 o
 -14   2  14       72.41       77.03      7.06 o
 -13   2  14       97.68      138.25      7.41 o
 -12   2  14      243.09      274.54      5.92 o
 -11   2  14      500.04      544.22      7.29 o
 -10   2  14      183.72      208.31      5.00 o
  -9   2  14       58.20       56.89      2.39 o
  -8   2  14      123.72      117.47      4.06 o
  -7   2  14      108.04      103.98      3.63 o
  -6   2  14      144.59      145.85      4.50 o
  -5   2  14      624.22      633.04      6.78 o
  -4   2  14      407.02      397.16      5.84 o
  -3   2  14      221.62      226.02      6.72 o
  -2   2  14      350.00      353.66      6.87 o
  -1   2  14      295.20      318.92      7.23 o
   0   2  14      214.15      239.57      6.93 o
   1   2  14      125.22      134.19      7.43 o
   2   2  14       89.75       95.83      4.36 o
   3   2  14       27.16       31.50      3.08 o
   4   2  14       77.45       75.69      3.94 o
   5   2  14      131.92      150.53      6.17 o
   6   2  14      162.59      192.31     10.11 o
 -13   3  14        0.95        1.20      2.48 o
 -12   3  14       10.36       18.55      3.03 o
 -11   3  14       16.17       13.82      2.48 o
 -10   3  14       75.57       67.86      4.29 o
  -9   3  14       12.98        7.68      2.20 o
  -8   3  14        1.88        0.79      1.71 o
  -7   3  14       51.24       47.10      2.46 o
  -6   3  14       50.24       39.52      2.29 o
  -5   3  14        1.89        1.70      1.64 o
  -4   3  14        9.02        8.38      2.57 o
  -3   3  14        6.28        7.32      2.52 o
  -2   3  14        5.96        5.73      2.42 o
  -1   3  14       32.44       32.36      3.02 o
   0   3  14       11.93        5.00      2.43 o
   1   3  14       13.86       11.74      2.79 o
   2   3  14        2.65       -2.54      2.54 o
   3   3  14        1.05       -0.41      2.45 o
   4   3  14       26.90       27.49      3.39 o
   5   3  14        5.80        8.02      2.81 o
 -13   4  14      135.82      172.55     10.41 o
 -12   4  14      105.47      134.75      6.77 o
 -11   4  14      110.89      121.59      7.99 o
 -10   4  14       63.73       60.00      3.34 o
  -9   4  14      122.58      127.98      5.11 o
  -8   4  14      191.32      227.91      6.58 o
  -7   4  14      317.92      324.37      6.82 o
  -6   4  14       67.62       57.69      2.58 o
  -5   4  14        4.89        3.35      1.82 o
  -4   4  14      158.07      171.53      6.73 o
  -3   4  14      500.85      527.78      7.85 o
  -2   4  14      197.31      211.81      5.62 o
  -1   4  14       80.80       87.54      6.47 o
   0   4  14       73.74       59.98      3.07 o
   1   4  14       54.00       48.94      3.19 o
   2   4  14      104.11      101.79      5.82 o
   3   4  14      161.59      172.87      6.26 o
   4   4  14      125.71      148.18      7.75 o
   5   4  14       16.38       12.54      3.27 o
 -12   5  14        0.22       -1.77      3.46 o
 -11   5  14        4.62        3.82      3.17 o
 -10   5  14        0.38       -2.93      2.93 o
  -9   5  14        0.51       -2.87      2.87 o
  -8   5  14        1.22       -2.25      2.25 o
  -7   5  14       10.60       13.14      2.55 o
  -6   5  14        4.46        9.86      2.58 o
  -5   5  14        0.03       -0.95      2.07 o
  -4   5  14        0.00       -2.10      2.32 o
  -3   5  14        0.14       -2.18      2.18 o
  -2   5  14       54.17       48.90      3.42 o
  -1   5  14       42.48       34.60      3.01 o
   0   5  14        1.75        0.35      2.43 o
   1   5  14       20.82       11.26      2.64 o
   2   5  14        0.05       -2.64      2.64 o
   3   5  14        7.85        8.70      3.01 o
   4   5  14       36.29       33.48      4.08 o
 -10   6  14      116.21      138.64     10.32 o
  -9   6  14       80.61       90.66      7.40 o
  -8   6  14      105.72      103.13      6.27 o
  -7   6  14       60.94       51.23      4.38 o
  -6   6  14       47.00       42.30      3.51 o
  -5   6  14       53.78       57.97      4.53 o
  -4   6  14       66.99       59.07      3.96 o
  -3   6  14       76.46       72.22      4.26 o
  -2   6  14       55.13       41.62      4.43 o
  -1   6  14       50.84       34.50      3.00 o
   0   6  14       72.29       58.76      3.70 o
   1   6  14       49.93       54.34      3.52 o
   2   6  14       62.54       54.43      3.80 o
  -8   7  14        4.61       -2.38      3.73 o
  -7   7  14        0.20       -2.85      2.85 o
  -6   7  14        0.77       -0.57      3.04 o
  -5   7  14        1.03       -2.66      2.66 o
  -4   7  14        0.46       -2.65      3.14 o
  -3   7  14        2.35       -0.70      2.94 o
  -2   7  14        9.65        4.19      2.82 o
  -1   7  14       37.48       28.97      4.18 o
   0   7  14        0.07       -3.53      3.53 o
 -13   1  15       86.38       87.95      8.99 o
 -12   1  15       96.93      107.32      5.76 o
 -11   1  15       68.90       79.40      3.25 o
 -10   1  15       58.63       59.14      3.11 o
  -9   1  15      233.92      234.52      5.21 o
  -8   1  15      265.45      283.75      5.43 o
  -7   1  15      288.02      317.17      5.09 o
  -6   1  15      259.01      254.76      5.02 o
  -5   1  15       82.49       73.77      2.80 o
  -4   1  15       39.69       32.41      2.35 o
  -3   1  15      112.73      100.64      4.98 o
  -2   1  15      112.04      116.45      4.58 o
  -1   1  15       81.90       89.53      5.05 o
   0   1  15      187.65      202.69      6.33 o
   1   1  15      138.44      151.94      6.26 o
   2   1  15       84.06       78.41      4.43 o
   3   1  15       47.49       52.48      4.32 o
   4   1  15       57.12       50.45      3.73 o
 -13   2  15       68.67       48.93      7.76 o
 -12   2  15       10.63        3.28      2.95 o
 -11   2  15        0.30       -1.71      2.11 o
 -10   2  15       26.45       23.78      2.36 o
  -9   2  15       14.96       13.60      1.84 o
  -8   2  15        2.23       -1.46      1.46 o
  -7   2  15       38.49       29.57      2.24 o
  -6   2  15       29.14       23.09      2.10 o
  -5   2  15       18.42       11.19      1.98 o
  -4   2  15       72.67       62.96      2.67 o
  -3   2  15      101.00      100.05      4.47 o
  -2   2  15        0.25       -1.29      2.40 o
  -1   2  15       15.85       13.04      2.81 o
   0   2  15       87.02       87.09      4.36 o
   1   2  15        3.14        2.99      2.95 o
   2   2  15        0.69       -0.45      2.97 o
   3   2  15        0.31       -0.30      2.87 o
   4   2  15        0.05       -1.40      2.48 o
 -12   3  15       50.53       44.28      4.53 o
 -11   3  15       35.07       30.60      4.06 o
 -10   3  15      135.92      145.75      5.58 o
  -9   3  15       89.43       84.75      4.93 o
  -8   3  15       63.07       62.15      3.15 o
  -7   3  15       71.27       79.48      3.09 o
  -6   3  15      186.37      197.64      4.49 o
  -5   3  15      150.33      151.62      4.56 o
  -4   3  15      161.40      171.10      5.20 o
  -3   3  15      240.33      270.77      6.71 o
  -2   3  15      215.20      234.99      6.85 o
  -1   3  15       44.60       39.91      3.44 o
   0   3  15       31.13       37.73      3.39 o
   1   3  15       41.60       41.36      3.50 o
   2   3  15       45.72       41.11      3.76 o
   3   3  15       37.71       35.35      3.41 o
 -11   4  15        4.06        5.98      2.79 o
 -10   4  15        0.00       -1.84      2.87 o
  -9   4  15        3.00       -2.26      2.26 o
  -8   4  15       64.78       53.01      3.31 o
  -7   4  15       13.27       10.99      2.27 o
  -6   4  15        8.25       10.01      2.23 o
  -5   4  15       18.98       19.69      2.25 o
  -4   4  15        4.37        5.50      2.69 o
  -3   4  15        0.01        1.02      2.39 o
  -2   4  15       20.44       13.90      2.67 o
  -1   4  15       21.75       16.21      3.19 o
   0   4  15        0.20       -2.34      2.34 o
   1   4  15        3.13       -0.80      2.59 o
   2   4  15       57.13       50.03      3.19 o
 -10   5  15       41.28       29.54      5.60 o
  -9   5  15       35.51       25.46      3.76 o
  -8   5  15       33.76       35.00      3.38 o
  -7   5  15       37.13       32.84      3.54 o
  -6   5  15       75.79       60.26      4.71 o
  -5   5  15      133.93      152.97      6.36 o
  -4   5  15      173.38      216.93      8.26 o
  -3   5  15      161.47      193.05      7.32 o
  -2   5  15       91.37       91.68      6.26 o
  -1   5  15       23.99       22.96      2.71 o
   0   5  15       49.25       38.16      2.97 o
   1   5  15       65.39       54.43      3.67 o
  -8   6  15        1.81       -1.30      3.58 o
  -7   6  15        8.03        3.34      3.12 o
  -6   6  15        1.79       -2.70      2.70 o
  -5   6  15        5.72        3.47      3.38 o
  -4   6  15       18.26       19.03      3.35 o
  -3   6  15       54.98       53.53      4.03 o
  -2   6  15        0.02       -2.97      2.97 o
  -1   6  15        2.10       -1.53      2.52 o
 -11   0  16       68.99       67.46      5.68 o
 -10   0  16      192.87      196.43     10.91 o
  -9   0  16       95.09       90.57      5.38 o
  -8   0  16       71.89       62.51      4.54 o
  -7   0  16      201.10      174.78      8.34 o
  -6   0  16      120.65      119.17      8.62 o
  -5   0  16        7.67        3.59      5.14 o
  -4   0  16        7.57        7.94      3.76 o
  -3   0  16        1.30       -1.30      4.52 o
  -2   0  16      149.25      171.22      9.29 o
  -1   0  16      199.48      220.77     10.26 o
   0   0  16        8.47       10.05      3.83 o
   1   0  16        2.56       -3.48      3.48 o
   2   0  16       42.08       33.32      4.69 o
 -11   1  16       27.47       23.38      2.91 o
 -10   1  16       18.54       20.21      2.50 o
  -9   1  16        0.00       -2.49      2.49 o
  -8   1  16       24.59       18.25      2.60 o
  -7   1  16       10.28        4.42      2.28 o
  -6   1  16        3.22       -1.26      2.36 o
  -5   1  16        0.02       -2.63      2.63 o
  -4   1  16       11.80       10.39      2.70 o
  -3   1  16        5.16        2.65      3.15 o
  -2   1  16       18.01        9.58      3.25 o
  -1   1  16        4.65        3.46      4.00 o
   0   1  16       13.37        6.48      2.79 o
   1   1  16        2.35       -1.94      2.83 o
   2   1  16        0.40       -3.30      3.30 o
 -11   2  16       49.05       37.77      3.66 o
 -10   2  16       35.55       37.11      3.15 o
  -9   2  16       87.48       87.98      4.10 o
  -8   2  16       71.64       68.05      2.83 o
  -7   2  16       32.10       32.54      3.50 o
  -6   2  16       28.32       23.36      2.26 o
  -5   2  16      112.08      109.51      3.99 o
  -4   2  16      115.46      125.47      5.06 o
  -3   2  16       61.73       59.15      3.96 o
  -2   2  16      141.07      150.48      6.27 o
  -1   2  16       51.56       50.14      3.56 o
   0   2  16       15.22       19.70      3.12 o
   1   2  16       99.65      108.82      6.74 o
 -10   3  16        3.82       -0.96      3.11 o
  -9   3  16        2.88        0.90      2.28 o
  -8   3  16        0.29       -1.87      2.97 o
  -7   3  16        6.04        2.15      2.12 o
  -6   3  16        5.23        2.86      1.92 o
  -5   3  16        9.26        5.54      1.98 o
  -4   3  16       58.33       46.49      2.67 o
  -3   3  16       16.15       17.17      2.84 o
  -2   3  16        5.44        2.56      2.87 o
  -1   3  16       24.77       20.56      3.20 o
   0   3  16        0.01       -2.85      2.85 o
   1   3  16       31.03       22.00      6.51 o
  -8   4  16       55.54       41.68      3.62 o
  -7   4  16       58.07       51.25      5.58 o
  -6   4  16       58.38       67.16      4.70 o
  -5   4  16      119.29      152.74      6.65 o
  -4   4  16      173.60      212.08      6.84 o
  -3   4  16      131.73      136.90      6.13 o
  -2   4  16       78.33       82.43      4.28 o
  -1   4  16       46.82       54.93      3.75 o
  -5   5  16        7.83        9.45      3.83 o
  -4   5  16        0.30        7.10      3.68 o
  -8   1  17       69.66       64.13      3.29 o
  -7   1  17        9.47        3.88      2.29 o
  -6   1  17       26.92       20.36      3.06 o
  -5   1  17       60.59       48.05      3.37 o
  -4   1  17       49.62       43.53      3.44 o
  -3   1  17       30.28       25.94      3.09 o
  -2   1  17        0.89        1.74      3.18 o
  -7   2  17        7.49        4.43      2.75 o
  -6   2  17        5.82        4.09      2.71 o
  -5   2  17       19.20       11.48      2.79 o
  -4   2  17        5.09        1.13      2.74 o
  -3   2  17        0.77       -2.92      2.92 o
 
